# Supplementary material for: Poly[[tetra­aqua­bis­(μ3-1H-imidazole-4,5-dicarboxyl­ato)tetra­kis­(μ2-1H-imidazole-4,5-dicarboxyl­ato)tricobalt(II)diytterbium(III)] dihydrate]
Source: Acta Crystallogr Sect E Struct Rep Online. 2011 Jul 23;67(Pt 8):m1121–2. doi: 10.1107/S1600536811028285 (PMC3212186; doi:10.1107/S1600536811028285)
Supplement: Supplementary file 1 [file e-67-m1121-sup1.cif]

##############################################################################
#                                                                            #
# This CIF contains the data in a paper accepted for publication in          #
# Acta Crystallographica Section E. It conforms to the requirements of       #
# Notes for Authors for Acta Crystallographica Section E, and has been       #
# peer reviewed under the auspices of the IUCr Commission on Journals.       #
#                                                                            #
# Full details of the Crystallographic Information File format               #
# are given in the paper "The Crystallographic Information File (CIF):       #
# a New Standard Archive File for Crystallography" by S. R. Hall, F. H.      #
# Allen and I. D. Brown [Acta Cryst. (1991), A47, 655-685].                  #
#                                                                            #
# The current version of the core CIF dictionary is obtainable from          #
# ftp://ftp.iucr.org/pub/cif_core.dic.                                       #
#                                                                            #
# Software is freely available for graphical display of the structure(s)     #
# in this CIF. For information consult the CIF software page                 #
# http://www.iucr.org/resources/cif/software.                                #
#                                                                            #
# This file may be used for bona fide research purposes within the           #
# scientific community so long as proper attribution is given to the journal # 
# article from which it was obtained.                                        #
#                                                                            #
##############################################################################
data_I
_audit_creation_method     SHELXL-97
_chemical_name_systematic
;
Poly[[tetraaquabis(\m~3~-1<i>H</i>-imidazole-4,5-dicarboxylato)tetrakis(\m~2~-
1<i>H</i>-imidazole-4,5-dicarboxylato)tricobalt(II)diytterbium(III)] dihydrate]
;
_chemical_name_common     ?
_chemical_formula_moiety     'C30 H20 Co3 N12 O28 Yb2, 2(H2 O)'
_chemical_formula_sum     'C30 H24 Co3 N12 O30 Yb2'
_chemical_formula_iupac     '[Co3 Yb2 (C5 H2 N2 O4)6 (H2 O)4], 2H2 O'
_chemical_formula_weight     1555.48
_chemical_melting_point     ?
_symmetry_cell_setting     triclinic
_symmetry_space_group_name_H-M     'P -1'
_symmetry_space_group_name_Hall     '-P 1'
loop_
    _symmetry_equiv_pos_as_xyz
    'x, y, z'
    '-x, -y, -z'
_cell_length_a     7.0413(4)
_cell_length_b     8.3538(5)
_cell_length_c     17.8755(10)
_cell_angle_alpha     95.5460(10)
_cell_angle_beta     96.8860(10)
_cell_angle_gamma     97.1770(10)
_cell_volume     1029.03(10)
_cell_formula_units_Z     1
_cell_measurement_reflns_used     3204
_cell_measurement_theta_min     2.47
_cell_measurement_theta_max     27.99
_cell_measurement_temperature     296(2)
_exptl_crystal_description     block
_exptl_crystal_colour     red
_exptl_crystal_size_max     0.20
_exptl_crystal_size_mid     0.18
_exptl_crystal_size_min     0.15
_exptl_crystal_density_diffrn     2.510
_exptl_crystal_density_meas     ?
_exptl_crystal_density_method     'not measured'
_exptl_crystal_F_000     749
_exptl_absorpt_coefficient_mu     5.811
_exptl_absorpt_correction_type     multi-scan
_exptl_absorpt_process_details     '(SADABS; Sheldrick, 1996)'
_exptl_absorpt_correction_T_min     0.325
_exptl_absorpt_correction_T_max     0.418
_exptl_special_details     ?
_diffrn_ambient_temperature     296(2)
_diffrn_radiation_type     MoK\a
_diffrn_radiation_wavelength     0.71073
_diffrn_radiation_source     'fine-focus sealed tube'
_diffrn_radiation_monochromator     graphite
_diffrn_measurement_device_type     'Bruker APEXII area-detector'
_diffrn_measurement_method     '\f and \w'
_diffrn_detector_area_resol_mean     ?
_diffrn_reflns_number     5347
_diffrn_reflns_av_R_equivalents     0.0192
_diffrn_reflns_av_sigmaI/netI     0.0364
_diffrn_reflns_theta_min     2.31
_diffrn_reflns_theta_max     25.20
_diffrn_reflns_theta_full     25.20
_diffrn_measured_fraction_theta_max     0.982
_diffrn_measured_fraction_theta_full     0.982
_diffrn_reflns_limit_h_min     -8
_diffrn_reflns_limit_h_max     8
_diffrn_reflns_limit_k_min     -9
_diffrn_reflns_limit_k_max     10
_diffrn_reflns_limit_l_min     -19
_diffrn_reflns_limit_l_max     21
_diffrn_standards_number     ?
_diffrn_standards_interval_count     ?
_diffrn_standards_interval_time     ?
_diffrn_standards_decay_%     ?
_refine_special_details
;
Refinement of <i>F</i>^2^ against ALL reflections. The weighted <i>R</i>-factor
<i>wR</i> and goodness of fit <i>S</i> are based on <i>F</i>^2^, conventional
<i>R</i>-factors <i>R</i> are based on <i>F</i>, with <i>F</i> set to zero for
negative <i>F</i>^2^. The threshold expression of <i>F</i>^2^ >
\s(<i>F</i>^2^) is used only for calculating <i>R</i>-factors(gt) <i>etc</i>.
and is not relevant to the choice of reflections for refinement.
<i>R</i>-factors based on <i>F</i>^2^ are statistically about twice as large
as those based on <i>F</i>, and <i>R</i>- factors based on ALL data will be
even larger.
;
_reflns_number_total     3640
_reflns_number_gt     3350
_reflns_threshold_expression     I>2\s(I)
_refine_ls_structure_factor_coef     Fsqd
_refine_ls_matrix_type     full
_refine_ls_R_factor_all     0.0262
_refine_ls_R_factor_gt     0.0231
_refine_ls_wR_factor_gt     0.0520
_refine_ls_wR_factor_ref     0.0536
_refine_ls_goodness_of_fit_ref     1.038
_refine_ls_restrained_S_all     1.037
_refine_ls_number_reflns     3640
_refine_ls_number_parameters     376
_refine_ls_number_restraints     12
_refine_ls_hydrogen_treatment     mixed
_refine_ls_weighting_scheme     calc
_refine_ls_weighting_details
         'calc w=1/[\s^2^(Fo^2^)+(0.0250P)^2^+0.2573P] where P=(Fo^2^+2Fc^2^)/3'
_atom_sites_solution_hydrogens     geom
_atom_sites_solution_primary     direct
_atom_sites_solution_secondary     difmap
_refine_ls_shift/su_max     0.001
_refine_ls_shift/su_mean     0.000
_refine_diff_density_max     0.778
_refine_diff_density_min     -0.783
_refine_ls_extinction_method     none
_refine_ls_extinction_coef     ?
loop_
    _atom_type_symbol
    _atom_type_description
    _atom_type_scat_dispersion_real
    _atom_type_scat_dispersion_imag
    _atom_type_scat_source
    'C' 'C' 0.0033 0.0016
                         'International Tables Vol C Tables 4.2.6.8 and 6.1.1.4'
    'H' 'H' 0.0000 0.0000
                         'International Tables Vol C Tables 4.2.6.8 and 6.1.1.4'
    'N' 'N' 0.0061 0.0033
                         'International Tables Vol C Tables 4.2.6.8 and 6.1.1.4'
    'O' 'O' 0.0106 0.0060
                         'International Tables Vol C Tables 4.2.6.8 and 6.1.1.4'
    'Co' 'Co' 0.3494 0.9721
                         'International Tables Vol C Tables 4.2.6.8 and 6.1.1.4'
    'Yb' 'Yb' -0.3850 5.5486
                         'International Tables Vol C Tables 4.2.6.8 and 6.1.1.4'
_computing_data_collection     'APEX2 (Bruker, 2007)'
_computing_cell_refinement     'SAINT (Bruker, 2007)'
_computing_data_reduction     'SAINT (Bruker, 2007)'
_computing_structure_solution     'SHELXS97 (Sheldrick, 2008)'
_computing_structure_refinement     'SHELXL97 (Sheldrick, 2008)'
_computing_molecular_graphics     'XP in SHELXTL (Sheldrick, 2008)'
_computing_publication_material     'SHELXL97 (Sheldrick, 2008)'
loop_
    _atom_site_type_symbol
    _atom_site_label
    _atom_site_fract_x
    _atom_site_fract_y
    _atom_site_fract_z
    _atom_site_U_iso_or_equiv
    _atom_site_adp_type
    _atom_site_calc_flag
    _atom_site_refinement_flags
    _atom_site_occupancy
    _atom_site_symmetry_multiplicity
    _atom_site_disorder_assembly
    _atom_site_disorder_group
    Yb Yb1 0.29829(3) 0.41070(2) 0.243626(10) 0.01363(7) Uani d . 1 1 . .
    Co Co1 0.5000 0.0000 0.5000 0.01581(18) Uani d S 1 2 . .
    Co Co2 0.61668(8) 0.93516(6) 0.07597(3) 0.01372(13) Uani d . 1 1 . .
    C C1 0.4567(6) 0.1646(5) 0.3642(2) 0.0139(9) Uani d . 1 1 . .
    C C2 0.5695(6) 0.2898(5) 0.4232(2) 0.0144(9) Uani d . 1 1 . .
    C C3 0.7118(6) 0.3644(5) 0.5375(2) 0.0200(9) Uani d . 1 1 . .
    H H3 0.7531 0.3657 0.5890 0.024 Uiso calc R 1 1 . .
    C C4 0.6687(6) 0.4428(5) 0.4231(2) 0.0149(9) Uani d . 1 1 . .
    C C5 0.7011(6) 0.5510(5) 0.3626(2) 0.0183(9) Uani d . 1 1 . .
    C C6 0.3753(6) 0.2247(5) 0.0775(2) 0.0147(9) Uani d . 1 1 . .
    C C7 0.2950(6) 0.3342(5) 0.0250(2) 0.0131(8) Uani d . 1 1 . .
    C C8 0.1892(6) 0.3962(5) -0.0851(2) 0.0210(10) Uani d . 1 1 . .
    H H8 0.1429 0.3890 -0.1365 0.025 Uiso calc R 1 1 . .
    C C9 0.2778(6) 0.4982(5) 0.0341(2) 0.0142(9) Uani d . 1 1 . .
    C C10 0.3400(6) 0.6297(5) 0.0970(2) 0.0147(9) Uani d . 1 1 . .
    C C11 0.8955(6) 1.2012(5) 0.1572(2) 0.0155(9) Uani d . 1 1 . .
    C C12 0.8402(6) 1.1020(5) 0.2173(2) 0.0139(8) Uani d . 1 1 . .
    C C13 0.6907(6) 0.8844(5) 0.2507(2) 0.0222(10) Uani d . 1 1 . .
    H H13 0.6135 0.7851 0.2494 0.027 Uiso calc R 1 1 . .
    C C14 0.8922(6) 1.1069(5) 0.2941(2) 0.0132(8) Uani d . 1 1 . .
    C C15 1.0131(6) 1.2253(5) 0.3539(2) 0.0153(9) Uani d . 1 1 . .
    O O1 0.4104(4) 0.0283(3) 0.38480(16) 0.0192(6) Uani d . 1 1 . .
    O O2 0.4150(4) 0.1990(3) 0.29715(16) 0.0213(7) Uani d . 1 1 . .
    O O3 0.8522(4) 0.6467(4) 0.37243(18) 0.0270(7) Uani d . 1 1 . .
    O O4 0.5683(5) 0.5394(4) 0.30733(18) 0.0297(8) Uani d . 1 1 . .
    O O5 0.4029(5) 0.2590(3) 0.14763(16) 0.0240(7) Uani d . 1 1 . .
    O O6 0.4133(4) 0.0941(3) 0.04421(15) 0.0155(6) Uani d . 1 1 . .
    O O7 0.3723(4) 0.5930(3) 0.16348(16) 0.0205(7) Uani d . 1 1 . .
    O O8 0.3603(4) 0.7716(3) 0.07878(15) 0.0185(6) Uani d . 1 1 . .
    O O9 0.8149(4) 1.1523(3) 0.09059(15) 0.0190(6) Uani d . 1 1 . .
    O O10 1.0184(4) 1.3279(3) 0.17219(16) 0.0235(7) Uani d . 1 1 . .
    O O11 1.1107(4) 1.3474(3) 0.33394(16) 0.0205(7) Uani d . 1 1 . .
    O O12 1.0107(4) 1.2009(3) 0.42250(16) 0.0203(7) Uani d . 1 1 . .
    N N1 0.5995(5) 0.2438(4) 0.49534(19) 0.0155(7) Uani d . 1 1 . .
    N N2 0.7592(5) 0.4862(4) 0.4960(2) 0.0175(8) Uani d D 1 1 . .
    N N3 0.2427(5) 0.2739(4) -0.05004(19) 0.0180(8) Uani d . 1 1 . .
    N N4 0.2106(5) 0.5326(4) -0.0366(2) 0.0184(8) Uani d D 1 1 . .
    N N5 0.7125(5) 0.9638(4) 0.19128(19) 0.0168(8) Uani d . 1 1 . .
    N N6 0.7947(5) 0.9664(4) 0.3127(2) 0.0195(8) Uani d D 1 1 . .
    H H1 0.824(6) 0.579(3) 0.515(2) 0.029 Uiso d D 1 1 . .
    H H2 0.190(7) 0.628(3) -0.047(3) 0.029 Uiso d D 1 1 . .
    H H4 0.801(7) 0.937(5) 0.3580(15) 0.029 Uiso d D 1 1 . .
    O O1W 0.7736(4) -0.0471(4) 0.47573(18) 0.0246(7) Uani d D 1 1 . .
    H H1W 0.830(6) -0.099(5) 0.506(2) 0.037 Uiso d D 1 1 . .
    H H2W 0.842(6) 0.037(3) 0.475(3) 0.037 Uiso d D 1 1 . .
    O O2W 0.1488(5) 0.6362(4) 0.2758(2) 0.0290(8) Uani d D 1 1 . .
    H H3W 0.055(5) 0.640(5) 0.297(3) 0.044 Uiso d D 1 1 . .
    H H4W 0.181(7) 0.728(3) 0.266(3) 0.044 Uiso d D 1 1 . .
    O O3W 0.1955(5) 0.9104(4) 0.2090(2) 0.0338(8) Uani d D 1 1 . .
    H H5W 0.250(7) 0.888(6) 0.1694(19) 0.051 Uiso d D 1 1 . .
    H H6W 0.281(6) 0.978(6) 0.240(2) 0.051 Uiso d D 1 1 . .
loop_
    _atom_site_aniso_label
    _atom_site_aniso_U_11
    _atom_site_aniso_U_22
    _atom_site_aniso_U_33
    _atom_site_aniso_U_12
    _atom_site_aniso_U_13
    _atom_site_aniso_U_23
    Yb1 0.01749(11) 0.01215(10) 0.00990(10) -0.00135(7) -0.00088(7) 0.00222(7)
    Co1 0.0187(4) 0.0159(4) 0.0130(4) 0.0003(3) 0.0010(3) 0.0064(3)
    Co2 0.0201(3) 0.0096(3) 0.0100(3) 0.0011(2) -0.0023(2) 0.0004(2)
    C1 0.013(2) 0.015(2) 0.014(2) 0.0057(17) 0.0015(17) -0.0011(17)
    C2 0.017(2) 0.014(2) 0.012(2) 0.0024(17) 0.0014(17) 0.0046(17)
    C3 0.027(3) 0.020(2) 0.012(2) 0.0045(19) -0.0026(18) 0.0021(18)
    C4 0.012(2) 0.017(2) 0.016(2) 0.0047(17) 0.0015(17) 0.0040(17)
    C5 0.023(2) 0.013(2) 0.019(2) 0.0018(18) -0.0009(19) 0.0052(18)
    C6 0.014(2) 0.017(2) 0.013(2) 0.0027(17) 0.0016(17) 0.0026(17)
    C7 0.015(2) 0.013(2) 0.010(2) 0.0000(17) 0.0013(16) -0.0002(16)
    C8 0.029(3) 0.023(2) 0.011(2) 0.007(2) -0.0036(18) 0.0017(18)
    C9 0.018(2) 0.015(2) 0.009(2) 0.0014(17) -0.0010(17) 0.0022(16)
    C10 0.014(2) 0.019(2) 0.013(2) 0.0029(17) 0.0020(16) 0.0061(17)
    C11 0.017(2) 0.016(2) 0.014(2) 0.0041(18) -0.0013(17) 0.0034(17)
    C12 0.014(2) 0.011(2) 0.016(2) 0.0025(16) -0.0012(17) 0.0008(17)
    C13 0.025(3) 0.019(2) 0.019(2) -0.0059(19) -0.0009(19) 0.0025(19)
    C14 0.014(2) 0.014(2) 0.012(2) 0.0029(17) -0.0001(16) 0.0033(17)
    C15 0.015(2) 0.017(2) 0.015(2) 0.0079(18) 0.0012(17) 0.0022(18)
    O1 0.0273(17) 0.0132(15) 0.0150(16) -0.0028(13) -0.0022(13) 0.0040(12)
    O2 0.0328(18) 0.0164(15) 0.0131(16) 0.0015(13) -0.0028(13) 0.0036(12)
    O3 0.0205(17) 0.0268(17) 0.0309(19) -0.0070(14) -0.0046(14) 0.0122(15)
    O4 0.0334(19) 0.0232(17) 0.0273(18) -0.0096(15) -0.0108(15) 0.0125(15)
    O5 0.042(2) 0.0211(16) 0.0106(16) 0.0132(15) 0.0020(14) 0.0009(13)
    O6 0.0248(16) 0.0087(14) 0.0128(15) 0.0046(12) 0.0008(12) -0.0012(12)
    O7 0.0355(19) 0.0133(14) 0.0113(15) -0.0018(13) 0.0013(13) 0.0026(12)
    O8 0.0272(17) 0.0119(14) 0.0156(15) -0.0011(13) 0.0001(13) 0.0059(12)
    O9 0.0251(17) 0.0167(15) 0.0115(15) -0.0068(13) -0.0031(13) 0.0029(12)
    O10 0.0255(17) 0.0207(16) 0.0194(17) -0.0112(14) -0.0052(13) 0.0063(13)
    O11 0.0247(17) 0.0195(16) 0.0146(16) -0.0056(13) 0.0011(13) 0.0006(13)
    O12 0.0239(17) 0.0230(16) 0.0138(16) 0.0018(13) 0.0027(13) 0.0028(13)
    N1 0.0207(19) 0.0152(18) 0.0110(18) 0.0034(15) 0.0008(14) 0.0039(14)
    N2 0.021(2) 0.0134(18) 0.0153(19) -0.0031(15) -0.0032(15) 0.0006(15)
    N3 0.023(2) 0.0166(18) 0.0128(18) 0.0017(15) -0.0025(15) -0.0007(15)
    N4 0.027(2) 0.0142(18) 0.0155(19) 0.0071(16) 0.0000(16) 0.0045(15)
    N5 0.023(2) 0.0114(17) 0.0144(18) -0.0020(15) -0.0007(15) 0.0023(14)
    N6 0.028(2) 0.0189(19) 0.0108(19) -0.0012(16) -0.0019(16) 0.0080(16)
    O1W 0.0204(18) 0.0289(18) 0.0264(18) 0.0038(14) 0.0031(14) 0.0127(15)
    O2W 0.036(2) 0.0202(17) 0.035(2) 0.0044(16) 0.0169(16) 0.0079(15)
    O3W 0.041(2) 0.0250(19) 0.035(2) 0.0032(16) 0.0108(17) -0.0038(16)
_geom_special_details
;
All e.s.d.'s (except the e.s.d. in the dihedral angle between two l.s. planes)
are estimated using the full covariance matrix. The cell e.s.d.'s are taken
into account individually in the estimation of e.s.d.'s in distances, angles
and torsion angles; correlations between e.s.d.'s in cell parameters are only
used when they are defined by crystal symmetry. An approximate (isotropic)
treatment of cell e.s.d.'s is used for estimating e.s.d.'s involving l.s.
planes.
;
loop_
    _geom_bond_atom_site_label_1
    _geom_bond_atom_site_label_2
    _geom_bond_site_symmetry_2
    _geom_bond_distance
    _geom_bond_publ_flag
    Yb1 O4 . 2.191(3) ?
    Yb1 O10 1_445 2.209(3) ?
    Yb1 O7 . 2.246(3) ?
    Yb1 O11 1_445 2.266(3) ?
    Yb1 O5 . 2.282(3) ?
    Yb1 O2 . 2.285(3) ?
    Yb1 O2W . 2.328(3) ?
    Co1 N1 2_656 2.082(3) ?
    Co1 N1 . 2.082(3) ?
    Co1 O1W . 2.100(3) ?
    Co1 O1W 2_656 2.100(3) ?
    Co1 O1 2_656 2.125(3) ?
    Co1 O1 . 2.125(3) ?
    Co2 N5 . 2.072(3) ?
    Co2 O9 . 2.120(3) ?
    Co2 O6 2_665 2.120(3) ?
    Co2 O8 . 2.132(3) ?
    Co2 O6 1_565 2.136(3) ?
    Co2 N3 2_665 2.152(3) ?
    C1 O1 . 1.247(5) ?
    C1 O2 . 1.268(5) ?
    C1 C2 . 1.489(5) ?
    C2 C4 . 1.378(6) ?
    C2 N1 . 1.380(5) ?
    C3 N1 . 1.312(5) ?
    C3 N2 . 1.347(5) ?
    C3 H3 . 0.9300 ?
    C4 N2 . 1.374(5) ?
    C4 C5 . 1.496(5) ?
    C5 O3 . 1.232(5) ?
    C5 O4 . 1.264(5) ?
    C6 O5 . 1.245(5) ?
    C6 O6 . 1.265(5) ?
    C6 C7 . 1.484(5) ?
    C7 N3 . 1.376(5) ?
    C7 C9 . 1.386(5) ?
    C8 N3 . 1.320(5) ?
    C8 N4 . 1.344(5) ?
    C8 H8 . 0.9300 ?
    C9 N4 . 1.366(5) ?
    C9 C10 . 1.479(6) ?
    C10 O8 . 1.254(5) ?
    C10 O7 . 1.257(5) ?
    C11 O9 . 1.262(5) ?
    C11 O10 . 1.265(5) ?
    C11 C12 . 1.478(5) ?
    C12 C14 . 1.374(5) ?
    C12 N5 . 1.376(5) ?
    C13 N5 . 1.320(5) ?
    C13 N6 . 1.330(6) ?
    C13 H13 . 0.9300 ?
    C14 N6 . 1.374(5) ?
    C14 C15 . 1.487(6) ?
    C15 O11 . 1.262(5) ?
    C15 O12 . 1.264(5) ?
    O6 Co2 2_665 2.120(3) ?
    O6 Co2 1_545 2.136(3) ?
    O10 Yb1 1_665 2.209(3) ?
    O11 Yb1 1_665 2.266(3) ?
    N2 H1 . 0.867(19) ?
    N3 Co2 2_665 2.152(3) ?
    N4 H2 . 0.863(19) ?
    N6 H4 . 0.865(19) ?
    O1W H1W . 0.82(4) ?
    O1W H2W . 0.804(19) ?
    O2W H3W . 0.80(4) ?
    O2W H4W . 0.811(19) ?
    O3W H5W . 0.86(4) ?
    O3W H6W . 0.87(4) ?
loop_
    _geom_angle_atom_site_label_1
    _geom_angle_atom_site_label_2
    _geom_angle_atom_site_label_3
    _geom_angle_site_symmetry_1
    _geom_angle_site_symmetry_3
    _geom_angle
    _geom_angle_publ_flag
    O4 Yb1 O10 . 1_445 168.77(11) ?
    O4 Yb1 O7 . . 80.61(11) ?
    O10 Yb1 O7 1_445 . 89.98(10) ?
    O4 Yb1 O11 . 1_445 104.42(11) ?
    O10 Yb1 O11 1_445 1_445 79.80(11) ?
    O7 Yb1 O11 . 1_445 144.82(11) ?
    O4 Yb1 O5 . . 102.77(12) ?
    O10 Yb1 O5 1_445 . 80.83(11) ?
    O7 Yb1 O5 . . 76.85(10) ?
    O11 Yb1 O5 1_445 . 133.18(10) ?
    O4 Yb1 O2 . . 80.51(11) ?
    O10 Yb1 O2 1_445 . 110.72(10) ?
    O7 Yb1 O2 . . 140.86(11) ?
    O11 Yb1 O2 1_445 . 73.46(11) ?
    O5 Yb1 O2 . . 74.36(10) ?
    O4 Yb1 O2W . . 88.67(13) ?
    O10 Yb1 O2W 1_445 . 82.67(12) ?
    O7 Yb1 O2W . . 72.93(11) ?
    O11 Yb1 O2W 1_445 . 72.42(11) ?
    O5 Yb1 O2W . . 145.39(11) ?
    O2 Yb1 O2W . . 140.19(11) ?
    N1 Co1 N1 2_656 . 180.0000(10)
                                 ?
    N1 Co1 O1W 2_656 . 93.48(13) ?
    N1 Co1 O1W . . 86.52(13) ?
    N1 Co1 O1W 2_656 2_656 86.52(13) ?
    N1 Co1 O1W . 2_656 93.48(13) ?
    O1W Co1 O1W . 2_656 180.0000(10)
                                   ?
    N1 Co1 O1 2_656 2_656 77.93(12) ?
    N1 Co1 O1 . 2_656 102.07(12) ?
    O1W Co1 O1 . 2_656 88.35(12) ?
    O1W Co1 O1 2_656 2_656 91.65(12) ?
    N1 Co1 O1 2_656 . 102.07(12) ?
    N1 Co1 O1 . . 77.93(12) ?
    O1W Co1 O1 . . 91.65(12) ?
    O1W Co1 O1 2_656 . 88.35(12) ?
    O1 Co1 O1 2_656 . 180.0 ?
    N5 Co2 O9 . . 77.03(12) ?
    N5 Co2 O6 . 2_665 166.83(12) ?
    O9 Co2 O6 . 2_665 95.87(10) ?
    N5 Co2 O8 . . 97.27(12) ?
    O9 Co2 O8 . . 160.59(11) ?
    O6 Co2 O8 2_665 . 92.93(11) ?
    N5 Co2 O6 . 1_565 113.16(12) ?
    O9 Co2 O6 . 1_565 82.90(11) ?
    O6 Co2 O6 2_665 1_565 76.37(11) ?
    O8 Co2 O6 . 1_565 82.41(11) ?
    N5 Co2 N3 . 2_665 95.60(13) ?
    O9 Co2 N3 . 2_665 111.27(12) ?
    O6 Co2 N3 2_665 2_665 76.47(11) ?
    O8 Co2 N3 . 2_665 87.60(12) ?
    O6 Co2 N3 1_565 2_665 150.46(12) ?
    O1 C1 O2 . . 123.8(4) ?
    O1 C1 C2 . . 116.2(3) ?
    O2 C1 C2 . . 120.0(3) ?
    C4 C2 N1 . . 108.8(4) ?
    C4 C2 C1 . . 135.1(4) ?
    N1 C2 C1 . . 115.9(3) ?
    N1 C3 N2 . . 110.7(4) ?
    N1 C3 H3 . . 124.6 ?
    N2 C3 H3 . . 124.6 ?
    N2 C4 C2 . . 105.4(4) ?
    N2 C4 C5 . . 120.7(4) ?
    C2 C4 C5 . . 133.8(4) ?
    O3 C5 O4 . . 126.0(4) ?
    O3 C5 C4 . . 116.9(4) ?
    O4 C5 C4 . . 117.0(4) ?
    O5 C6 O6 . . 123.4(4) ?
    O5 C6 C7 . . 122.9(4) ?
    O6 C6 C7 . . 113.7(3) ?
    N3 C7 C9 . . 109.4(3) ?
    N3 C7 C6 . . 117.8(3) ?
    C9 C7 C6 . . 132.4(4) ?
    N3 C8 N4 . . 110.9(4) ?
    N3 C8 H8 . . 124.6 ?
    N4 C8 H8 . . 124.6 ?
    N4 C9 C7 . . 104.8(3) ?
    N4 C9 C10 . . 120.7(3) ?
    C7 C9 C10 . . 133.8(4) ?
    O8 C10 O7 . . 124.9(4) ?
    O8 C10 C9 . . 116.2(3) ?
    O7 C10 C9 . . 118.9(3) ?
    O9 C11 O10 . . 122.2(4) ?
    O9 C11 C12 . . 116.5(4) ?
    O10 C11 C12 . . 121.3(4) ?
    C14 C12 N5 . . 109.5(3) ?
    C14 C12 C11 . . 136.1(4) ?
    N5 C12 C11 . . 114.2(3) ?
    N5 C13 N6 . . 110.4(4) ?
    N5 C13 H13 . . 124.8 ?
    N6 C13 H13 . . 124.8 ?
    N6 C14 C12 . . 104.4(3) ?
    N6 C14 C15 . . 120.5(3) ?
    C12 C14 C15 . . 135.1(4) ?
    O11 C15 O12 . . 122.9(4) ?
    O11 C15 C14 . . 118.5(4) ?
    O12 C15 C14 . . 118.6(4) ?
    C1 O1 Co1 . . 116.7(3) ?
    C1 O2 Yb1 . . 135.6(3) ?
    C5 O4 Yb1 . . 149.7(3) ?
    C6 O5 Yb1 . . 141.9(3) ?
    C6 O6 Co2 . 2_665 118.5(2) ?
    C6 O6 Co2 . 1_545 131.8(3) ?
    Co2 O6 Co2 2_665 1_545 103.63(11) ?
    C10 O7 Yb1 . . 145.5(3) ?
    C10 O8 Co2 . . 130.1(3) ?
    C11 O9 Co2 . . 116.9(3) ?
    C11 O10 Yb1 . 1_665 138.7(3) ?
    C15 O11 Yb1 . 1_665 139.5(3) ?
    C3 N1 C2 . . 106.8(3) ?
    C3 N1 Co1 . . 138.9(3) ?
    C2 N1 Co1 . . 113.1(3) ?
    C3 N2 C4 . . 108.2(3) ?
    C3 N2 H1 . . 124(3) ?
    C4 N2 H1 . . 127(3) ?
    C8 N3 C7 . . 106.1(3) ?
    C8 N3 Co2 . 2_665 137.1(3) ?
    C7 N3 Co2 . 2_665 109.9(3) ?
    C8 N4 C9 . . 108.7(3) ?
    C8 N4 H2 . . 127(3) ?
    C9 N4 H2 . . 124(3) ?
    C13 N5 C12 . . 106.3(3) ?
    C13 N5 Co2 . . 138.5(3) ?
    C12 N5 Co2 . . 115.2(3) ?
    C13 N6 C14 . . 109.4(4) ?
    C13 N6 H4 . . 126(3) ?
    C14 N6 H4 . . 125(3) ?
    Co1 O1W H1W . . 115(4) ?
    Co1 O1W H2W . . 110(4) ?
    H1W O1W H2W . . 107(3) ?
    Yb1 O2W H3W . . 128(3) ?
    Yb1 O2W H4W . . 126(3) ?
    H3W O2W H4W . . 106(3) ?
    H5W O3W H6W . . 106(3) ?
loop_
    _geom_hbond_atom_site_label_D
    _geom_hbond_atom_site_label_H
    _geom_hbond_atom_site_label_A
    _geom_hbond_site_symmetry_A
    _geom_hbond_distance_DH
    _geom_hbond_distance_HA
    _geom_hbond_distance_DA
    _geom_hbond_angle_DHA
    N2 H1 O12 2_776 0.87(3) 2.18(3) 3.036(4) 172(3)
    O1W H1W O12 2_766 0.82(4) 1.93(4) 2.747(4) 173(4)
    N4 H2 O9 2_675 0.86(3) 2.07(3) 2.909(4) 166(5)
    O1W H2W O12 1_545 0.80(3) 2.07(4) 2.808(4) 153(5)
    O2W H3W O3 1_455 0.80(4) 2.08(4) 2.870(5) 168(5)
    N6 H4 O1W 1_565 0.87(3) 2.13(3) 2.948(5) 157(4)
    N6 H4 O3 . 0.87(3) 2.53(4) 3.026(5) 117(3)
    O2W H4W O3W . 0.81(3) 1.91(4) 2.686(5) 159(5)
    O3W H5W O8 . 0.86(4) 2.09(4) 2.928(4) 165(5)
    O3W H6W O2 1_565 0.87(4) 2.08(5) 2.904(4) 158(4)
    C3 H3 O2W 2_666 0.93 2.43 3.365(5) 178
    C13 H13 O4 . 0.93 2.39 3.198(5) 145
    C13 H13 O7 . 0.93 2.46 3.232(5) 141
data_global
_journal_date_recd_electronic     2011-06-27
_journal_date_accepted     2011-07-14
_journal_name_full     'Acta Crystallographica, Section E'
_journal_year     2011
_journal_volume     67
_journal_issue      8
_journal_page_first     m1121
_journal_page_last     m1122
_journal_paper_category     QM
_journal_coeditor_code     SU2289
_publ_contact_author_name     'Li-Cai, Zhu'
_publ_contact_author_address
;
School of Chemistry and Environment
South China Normal University
Guangzhou 510631
People's Republic of China
;
_publ_contact_author_email     licaizhu1977@yahoo.com.cn
_publ_contact_author_fax     '86 020 39310187'
_publ_contact_author_phone     '86 020 39310187'
_publ_section_title
;\
Poly[[tetraaquabis(\m~3~-1<i>H</i>-imidazole-4,5-dicarboxylato)tetrakis(\m~2~-\
1<i>H</i>-imidazole-4,5-dicarboxylato)tricobalt(II)diytterbium(III)]
dihydrate]
;
loop_
    _publ_author_name
    _publ_author_footnote
    _publ_author_address
    'Li-Cai Zhu' .
;
School of Chemistry and Environment
South China Normal University
Guangzhou 510631
People's Republic of China
;
