# Supplementary material for: Poly[[tetra­aqua­bis­(μ3-1H-imidazole-4,5-dicarboxyl­ato)tetra­kis­(μ2-1H-imidazole-4,5-dicarboxyl­ato)tricobalt(II)diytterbium(III)] dihydrate]
Source: Acta Crystallogr Sect E Struct Rep Online. 2011 Jul 23;67(Pt 8):m1121–2. doi: 10.1107/S1600536811028285 (PMC3212186; doi:10.1107/S1600536811028285)
Supplement: Supplementary file 2 [file e-67-m1121-Isup2.hkl]

# 
# h,k,l, Fc-squared, Fo-squared, sigma(Fo-squared) and status flag 
# 
data_I
_shelx_title ' s in P-1' 
_shelx_refln_list_code          4 
_shelx_F_calc_maximum      220.74 
_exptl_crystal_F_000       749.00 
_reflns_d_resolution_high  0.8346 
 
loop_ 
 _symmetry_equiv_pos_as_xyz 
 'x, y, z' 
 '-x, -y, -z' 
 
_cell_length_a     7.0413 
_cell_length_b     8.3538 
_cell_length_c    17.8755 
_cell_angle_alpha  95.546 
_cell_angle_beta   96.886 
_cell_angle_gamma  97.177 
 
_shelx_F_squared_multiplier     1.000 
 
loop_ 
 _refln_index_h 
 _refln_index_k 
 _refln_index_l 
 _refln_F_squared_calc 
 _refln_F_squared_meas 
 _refln_F_squared_sigma 
 _refln_observed_status 
   1   0   0    17368.45    17931.09    322.39 o 
   2   0   0    19080.66    19337.41    355.88 o 
   3   0   0     8602.75     8988.16    190.63 o 
   4   0   0       10.99       25.93     11.10 o 
   5   0   0     1061.65     1121.24     46.89 o 
   6   0   0      312.15      258.69     49.55 o 
   7   0   0     2565.85     2759.02    147.07 o 
  -8   1   0     5278.10     5129.74    222.01 o 
  -7   1   0     2270.61     2490.50    138.33 o 
  -6   1   0     2060.25     2070.19     73.80 o 
  -5   1   0    13194.75    13781.52    310.94 o 
  -4   1   0        9.95       42.04     18.71 o 
  -3   1   0    10978.71    10981.95    234.83 o 
  -2   1   0     2903.29     3090.93     84.12 o 
  -1   1   0     3447.28     3466.30     81.66 o 
   0   1   0     2955.27     2987.44     39.22 o 
   1   1   0    12007.25    13008.88    263.61 o 
   2   1   0    36617.68    38013.47    493.15 o 
   3   1   0     5593.95     5732.17     98.02 o 
   4   1   0     6660.50     6933.78    137.33 o 
   5   1   0     4986.50     5157.69    176.93 o 
   6   1   0      202.25      260.46     51.17 o 
   7   1   0     4459.79     4369.13    190.53 o 
  -8   2   0     1286.91     1128.03    107.74 o 
  -6   2   0     7543.26     7336.94    212.49 o 
  -5   2   0     1986.08     2004.24     93.35 o 
  -4   2   0     2338.28     2304.92     94.09 o 
  -3   2   0     8046.33     8480.45    201.98 o 
  -2   2   0    22524.38    24142.17    461.36 o 
  -1   2   0    22942.44    23032.91    303.62 o 
   0   2   0    10745.79    10762.26    127.50 o 
   1   2   0      101.27       88.26     18.74 o 
   2   2   0     1229.33     1097.68     30.50 o 
   3   2   0     5327.43     5501.24    120.95 o 
   4   2   0    10825.43    10710.04    276.13 o 
   5   2   0     1391.84     1322.79     83.92 o 
   6   2   0     4615.73     4699.71    183.17 o 
  -7   3   0       99.74       69.63     32.41 o 
  -6   3   0     1709.76     1893.51    101.95 o 
  -5   3   0      348.44      318.41     44.69 o 
  -4   3   0     4915.73     4876.09    109.23 o 
  -3   3   0     1152.31     1118.55     62.32 o 
  -2   3   0    14054.71    14523.03    326.71 o 
  -1   3   0    13158.35    12679.23    271.31 o 
   0   3   0     2864.46     2869.27     50.66 o 
   1   3   0    19769.79    19599.67    228.88 o 
   2   3   0    11661.58    11860.52    179.93 o 
   3   3   0      517.27      526.96     50.04 o 
   4   3   0     4454.85     4161.26    151.84 o 
   5   3   0      467.93      475.89     58.00 o 
   6   3   0     4139.65     3922.70    168.19 o 
   7   3   0      165.98      132.49     47.68 o 
  -8   4   0      128.99       57.41     39.43 o 
  -7   4   0     6679.69     6762.15    237.09 o 
  -6   4   0     2529.03     2676.61    130.97 o 
  -5   4   0     1118.03     1050.15     74.84 o 
  -4   4   0     1535.27     1357.70     79.16 o 
  -3   4   0      518.18      575.43     50.63 o 
  -2   4   0     7742.23     7342.23    291.96 o 
  -1   4   0     2839.38     2718.70     56.49 o 
   0   4   0     2272.69     2212.63     66.59 o 
   1   4   0      304.77      429.16     21.83 o 
   2   4   0     3301.97     3310.79     64.94 o 
   3   4   0     7866.39     7709.58    161.81 o 
   4   4   0     4570.43     4309.66    118.39 o 
   5   4   0     4342.03     3864.47    154.12 o 
   6   4   0     7846.13     7133.25    267.98 o 
   7   4   0        5.99       19.50     32.56 o 
  -7   5   0      452.93      565.42     77.00 o 
  -6   5   0     1323.05     1312.97     97.33 o 
  -5   5   0     5662.93     5966.92    206.79 o 
  -4   5   0     1912.69     1936.03    102.49 o 
  -3   5   0     2687.10     2704.41     84.69 o 
  -2   5   0     8428.09     7743.56    154.38 o 
  -1   5   0      964.06     1064.07     47.47 o 
   0   5   0     9489.38     9156.72    173.57 o 
   1   5   0    10128.58    10314.28    147.95 o 
   2   5   0      101.01       90.22     21.67 o 
   3   5   0     3788.88     3820.01    110.13 o 
   4   5   0      508.19      457.87     45.22 o 
   5   5   0     4845.43     4534.59    135.84 o 
   6   5   0      975.01      946.73    102.19 o 
  -7   6   0     1063.38     1145.96    106.56 o 
  -6   6   0       99.88       40.76     30.35 o 
  -5   6   0      384.45      476.29     65.95 o 
  -4   6   0      251.49      200.65     41.64 o 
  -3   6   0     8089.19     8223.82    176.36 o 
  -2   6   0     3903.05     3698.52    103.14 o 
  -1   6   0     8488.72     8163.11    164.17 o 
   0   6   0     8648.18     8842.39    138.77 o 
   1   6   0       14.70       -1.07     12.53 o 
   2   6   0     6942.48     7049.62    161.16 o 
   3   6   0     7073.67     7256.74    171.92 o 
   4   6   0      546.87      485.68     49.41 o 
   5   6   0      817.16      847.04     96.40 o 
  -6   7   0     2145.26     2089.59    134.45 o 
  -5   7   0     4464.41     3802.98    174.38 o 
  -4   7   0       53.69       44.83     28.43 o 
  -3   7   0     2754.62     2777.24    218.87 o 
  -2   7   0      227.58      253.88     33.89 o 
  -1   7   0     2618.84     2467.82     84.61 o 
   0   7   0      134.20      116.44     25.26 o 
   1   7   0       27.83       32.85     33.25 o 
   2   7   0     2169.29     2206.83     87.26 o 
   3   7   0      985.64      973.28    128.66 o 
   4   7   0     7088.94     7888.86    284.97 o 
   5   7   0     2804.94     3038.48    177.23 o 
  -5   8   0       17.61       12.42     28.87 o 
  -4   8   0     3017.51     2648.87    141.18 o 
  -3   8   0     7482.60     7100.55    177.01 o 
  -2   8   0      177.73      115.26     27.92 o 
  -1   8   0     6417.03     6289.67    155.82 o 
   0   8   0      313.68      272.79     58.00 o 
   1   8   0     3710.92     3823.80    179.83 o 
   2   8   0      923.09     1068.76    100.87 o 
   3   8   0      411.34      501.13     81.57 o 
   4   8   0     1163.53     1138.25    114.71 o 
  -4   9   0     1362.42     1369.00    113.88 o 
  -3   9   0      106.83       88.12     29.35 o 
  -2   9   0     5015.57     5021.39    147.58 o 
  -1   9   0     1550.02     1442.86    117.22 o 
   0   9   0      262.41      211.65     59.17 o 
   1   9   0     4604.28     4481.53    206.15 o 
   2   9   0      100.34       52.54     49.75 o 
  -2  -9   1     1443.21     1507.92    120.07 o 
  -1  -9   1      339.84      291.69     64.04 o 
   0  -9   1     7165.91     7156.58    267.39 o 
   1  -9   1      825.41      873.32     63.40 o 
   2  -9   1     1650.74     1720.47    163.62 o 
   3  -9   1     3444.78     3357.66    123.03 o 
   4  -9   1      105.97      101.41     40.41 o 
  -4  -8   1       61.34       85.25     50.68 o 
  -3  -8   1     3678.53     4033.24    195.25 o 
  -2  -8   1     5803.60     5979.73    232.08 o 
  -1  -8   1      287.35      305.30     61.63 o 
   0  -8   1     1332.46     1402.15    105.14 o 
   1  -8   1      138.08      109.75     26.61 o 
   2  -8   1     2184.14     2194.81    118.37 o 
   3  -8   1      493.57      579.92     61.60 o 
   4  -8   1     1454.18     1559.43    110.39 o 
   5  -8   1     1783.44     1754.63    121.29 o 
  -5  -7   1     2088.86     2078.40    145.85 o 
  -4  -7   1      587.07      589.48     84.12 o 
  -3  -7   1     3563.43     3803.52    164.11 o 
  -2  -7   1       29.47       30.77     22.13 o 
  -1  -7   1    13229.48    13337.12    380.16 o 
   0  -7   1     6166.19     6250.18    143.19 o 
   1  -7   1       92.13       77.81     22.56 o 
   2  -7   1     3546.04     3340.73    103.29 o 
   3  -7   1      678.45      582.41     49.51 o 
   4  -7   1      229.39      188.37     44.54 o 
   5  -7   1      888.92      786.49     84.32 o 
   6  -7   1      403.67      345.61     64.97 o 
  -5  -6   1      307.31      434.79     74.74 o 
  -4  -6   1      833.88      887.67     92.86 o 
  -3  -6   1     5897.78     5952.84    202.66 o 
  -2  -6   1     1319.80     1395.35     65.02 o 
  -1  -6   1     1790.72     1753.63     53.30 o 
   0  -6   1     2173.60     2166.08     59.27 o 
   1  -6   1    11704.86    11549.86    264.77 o 
   2  -6   1     4454.93     4365.69    139.54 o 
   3  -6   1      883.18      881.24     66.10 o 
   4  -6   1     7316.96     7503.22    238.22 o 
   5  -6   1     1078.41     1007.62     88.44 o 
   6  -6   1     1578.95     1801.04    118.94 o 
   7  -6   1     2195.48     2229.01    141.23 o 
  -6  -5   1     2868.89     2875.25    167.99 o 
  -5  -5   1      358.15      394.57     68.36 o 
  -4  -5   1     3870.15     4094.41    120.14 o 
  -3  -5   1     1062.40     1072.70     88.91 o 
  -2  -5   1     8888.90     8879.83    177.57 o 
  -1  -5   1     9284.16     9125.57    135.90 o 
   0  -5   1     1430.17     1534.10     53.29 o 
   1  -5   1     3651.15     3662.67     78.62 o 
   2  -5   1        0.24        7.47     11.56 o 
   3  -5   1     6509.61     6016.86    187.39 o 
   4  -5   1     6773.53     6697.18    211.06 o 
   5  -5   1     1986.50     2027.52    112.36 o 
   6  -5   1     4548.92     4463.95    182.78 o 
   7  -5   1      240.80      367.02     66.25 o 
  -7  -4   1      895.88      739.94     96.89 o 
  -6  -4   1       21.27       16.75     32.36 o 
  -5  -4   1      880.13      884.75     56.30 o 
  -4  -4   1     5548.89     5308.79    133.03 o 
  -3  -4   1     1098.05     1131.23     53.10 o 
  -2  -4   1    15964.68    16704.08    212.42 o 
  -1  -4   1     1907.95     1985.84     46.78 o 
   0  -4   1    22499.55    21924.90    314.42 o 
   1  -4   1    23928.71    22914.47    274.12 o 
   2  -4   1      400.94      430.83     30.47 o 
   3  -4   1     2417.31     2417.48    101.90 o 
   4  -4   1       43.92       55.54     24.11 o 
   5  -4   1     1950.14     1787.63     99.10 o 
   6  -4   1     2603.00     2797.76    133.28 o 
   7  -4   1      240.82      275.15     55.05 o 
   8  -4   1     1655.73     1935.84    125.42 o 
  -7  -3   1     3558.21     3169.65    173.79 o 
  -6  -3   1       79.16       44.79     31.72 o 
  -5  -3   1     4812.11     4733.99    125.54 o 
  -4  -3   1     1303.00     1232.49     55.76 o 
  -3  -3   1     8333.54     8535.70    207.40 o 
  -2  -3   1     1816.37     1647.22     40.22 o 
  -1  -3   1      470.48      514.23     21.21 o 
   0  -3   1      197.34      175.20     14.20 o 
   1  -3   1      523.26      513.12     26.01 o 
   2  -3   1    15620.60    16587.53    346.40 o 
   3  -3   1    17549.67    17891.07    379.84 o 
   4  -3   1     1011.66     1052.46     65.02 o 
   5  -3   1     8039.15     8466.21    235.47 o 
   6  -3   1      967.35      928.76     73.51 o 
   7  -3   1     1889.19     1865.12    108.82 o 
  -7  -2   1      184.07      159.06     47.14 o 
  -6  -2   1     4474.24     4442.69    172.32 o 
  -5  -2   1    12686.35    12687.62    323.27 o 
  -4  -2   1      925.90      879.11     60.01 o 
  -3  -2   1    25032.81    25688.82    349.60 o 
  -2  -2   1    20312.27    20963.50    240.46 o 
  -1  -2   1     4628.09     4660.98     67.03 o 
   0  -2   1     9835.29     9635.59    142.12 o 
   1  -2   1     1353.04     1424.33     38.24 o 
   2  -2   1     5188.04     5083.24    131.21 o 
   3  -2   1      424.99      414.90     36.54 o 
   4  -2   1    13256.47    13791.25    307.75 o 
   5  -2   1     5438.59     5668.25    170.99 o 
   6  -2   1      785.78      768.82     64.13 o 
   8  -2   1      344.42      324.84     71.40 o 
  -6  -1   1     1029.10     1120.22     82.55 o 
  -5  -1   1      107.33      131.70     32.02 o 
  -4  -1   1    14905.28    15267.79    229.79 o 
  -3  -1   1    16727.74    17310.34    245.42 o 
  -2  -1   1     8912.01     9994.82    145.39 o 
  -1  -1   1    30792.39    31386.34    337.64 o 
   0  -1   1     9729.72    10174.26    115.53 o 
   1  -1   1    22715.58    23658.02    430.03 o 
   2  -1   1    10800.74    10704.96    154.29 o 
   3  -1   1     1279.90     1293.77     55.93 o 
   4  -1   1     3470.44     3554.47     77.92 o 
   5  -1   1      394.98      430.08     41.30 o 
   6  -1   1     3612.95     3757.65    161.46 o 
   7  -1   1     2035.22     1915.51    124.04 o 
   8  -1   1      526.25      403.07     75.72 o 
  -7   0   1      599.20      640.45     75.53 o 
  -6   0   1     4867.30     5072.53    184.30 o 
  -5   0   1     1973.69     1984.18     79.09 o 
  -4   0   1     1133.96     1089.53     70.25 o 
  -3   0   1      318.26      412.64     29.91 o 
  -2   0   1    22555.62    24775.01    452.42 o 
  -1   0   1     5728.51     5512.43    111.18 o 
   1   0   1    14666.49    15571.10    207.65 o 
   2   0   1     1089.89     1104.07     38.21 o 
   3   0   1     8221.25     8429.47    137.19 o 
   4   0   1    20408.35    21109.58    307.47 o 
   5   0   1      440.10      467.37     31.02 o 
   6   0   1     2473.50     2437.76    127.92 o 
   7   0   1     1541.60     1590.96    114.47 o 
  -7   1   1     3186.01     2946.41    147.32 o 
  -6   1   1     1294.40     1361.29     79.70 o 
  -5   1   1     6667.62     6814.30    185.67 o 
  -4   1   1    30195.49    30826.97    591.00 o 
  -3   1   1     2184.71     2168.41     76.70 o 
  -2   1   1     1199.82     1564.49     55.49 o 
  -1   1   1    17913.07    17811.02    238.57 o 
   0   1   1     9072.09     8698.15    157.17 o 
   1   1   1    12310.81    12510.15    261.79 o 
   2   1   1      115.29      106.31      8.40 o 
   3   1   1     5477.13     5684.03     97.10 o 
   4   1   1      220.14      219.34     19.27 o 
   5   1   1     1461.60     1426.75     89.03 o 
   6   1   1     4850.45     4850.08    190.09 o 
   7   1   1        6.04       59.86     41.45 o 
  -8   2   1      531.33      423.15     73.51 o 
  -7   2   1     1906.27     1983.32     92.49 o 
  -6   2   1      464.51      516.11     57.55 o 
  -5   2   1     3546.36     3657.42    132.39 o 
  -4   2   1     2686.65     2715.16    101.65 o 
  -3   2   1    17514.02    17407.52    358.58 o 
  -2   2   1    12653.24    12071.01    183.99 o 
  -1   2   1      807.26      824.64     36.36 o 
   0   2   1     3626.23     3867.77     55.27 o 
   1   2   1      254.19      242.35     12.43 o 
   2   2   1     2447.98     2303.16     87.66 o 
   3   2   1    16309.42    16652.04    235.13 o 
   4   2   1      471.38      372.82     46.65 o 
   5   2   1      713.63      783.65     70.91 o 
   6   2   1      511.83      451.34     65.21 o 
   7   2   1     3194.21     2890.92    156.90 o 
  -7   3   1     1264.89     1271.08     90.85 o 
  -6   3   1      905.05      952.48     75.67 o 
  -5   3   1     7917.93     8465.91    238.02 o 
  -4   3   1       70.81      101.16     28.78 o 
  -3   3   1      548.15      761.79     51.91 o 
  -2   3   1     4820.35     4598.38     94.83 o 
  -1   3   1     1748.15     1745.56     37.30 o 
   0   3   1     3082.75     2950.35     61.30 o 
   1   3   1       49.42      141.21     25.34 o 
   2   3   1     9978.39     9812.23    150.32 o 
   3   3   1     1176.95     1114.67     71.11 o 
   4   3   1     5584.31     5572.93    186.80 o 
   5   3   1    14151.82    13880.18    365.75 o 
   6   3   1      217.71      264.10     57.45 o 
  -8   4   1      511.08      530.25     77.93 o 
  -7   4   1       25.35       55.05     31.08 o 
  -6   4   1     2901.26     3069.57    140.40 o 
  -5   4   1     3570.83     3548.63    101.00 o 
  -4   4   1     2497.45     2564.45    112.11 o 
  -3   4   1    21190.34    20707.35    320.34 o 
  -2   4   1    14512.82    14446.98    324.52 o 
  -1   4   1     1363.30     1252.01     35.55 o 
   0   4   1     5416.21     5498.30    100.32 o 
   1   4   1     1336.72     1298.96     35.86 o 
   2   4   1     7960.94     8142.66    198.24 o 
   3   4   1       62.48       70.55     20.46 o 
   4   4   1     3121.34     3230.44    141.48 o 
   5   4   1     1658.41     1684.17    107.89 o 
   6   4   1     2038.57     2043.48    133.52 o 
   7   4   1     3260.26     3044.77    176.05 o 
  -7   5   1      117.09      124.88     45.08 o 
  -6   5   1     2852.86     2821.23    140.94 o 
  -5   5   1        7.64       16.45     21.02 o 
  -4   5   1      966.74      887.75     68.36 o 
  -3   5   1       54.60       64.36     18.01 o 
  -2   5   1    11109.54    10735.61    194.62 o 
  -1   5   1    20050.74    19547.45    245.04 o 
   0   5   1     2042.83     2059.00     50.46 o 
   1   5   1     8988.78     9079.71    133.81 o 
   2   5   1     8267.84     8632.60    176.94 o 
   3   5   1      203.39      151.24     28.07 o 
   4   5   1     5274.58     5339.31    143.63 o 
   5   5   1     1402.45     1307.94     72.36 o 
   6   5   1      600.87      727.52     94.53 o 
  -7   6   1      802.26      911.08     98.36 o 
  -6   6   1     2670.84     2863.91    151.25 o 
  -5   6   1       16.08        8.89     23.18 o 
  -4   6   1     3933.12     3986.44    161.07 o 
  -3   6   1     1515.30     1606.65     68.33 o 
  -2   6   1      271.71      270.29     31.76 o 
  -1   6   1      681.81      634.94     68.43 o 
   0   6   1     2924.30     2896.67     67.73 o 
   1   6   1    13266.56    13433.98    244.59 o 
   2   6   1     2310.45     2358.63     86.14 o 
   3   6   1     4187.30     4066.80    186.88 o 
   4   6   1     2780.50     2720.39    104.55 o 
   5   6   1      380.93      454.53     75.28 o 
  -6   7   1      663.00      799.56     92.12 o 
  -5   7   1     2492.76     2425.04    136.42 o 
  -4   7   1     7320.62     7066.00    203.38 o 
  -3   7   1        9.45        2.14     14.61 o 
  -2   7   1    10875.78    10430.58    210.09 o 
  -1   7   1     3304.38     3259.53     98.90 o 
   0   7   1      391.48      310.87     40.49 o 
   1   7   1      108.78       79.60     38.25 o 
   2   7   1      412.02      429.67     46.90 o 
   3   7   1     2148.37     2376.33     97.38 o 
   4   7   1      488.81      520.79     76.24 o 
  -5   8   1     1288.07     1449.48    111.08 o 
  -4   8   1      215.30      189.30     35.45 o 
  -3   8   1      741.91      754.80     58.64 o 
  -2   8   1     1723.71     1775.02     96.74 o 
  -1   8   1     2175.09     2006.77     81.88 o 
   0   8   1     6046.04     5404.79    217.15 o 
   1   8   1     2746.15     2807.88    156.31 o 
   2   8   1     1048.90     1133.92    106.71 o 
   3   8   1     2261.63     2259.16    147.07 o 
  -4   9   1      143.12      128.06     62.93 o 
  -3   9   1     1484.62     1491.65     80.35 o 
  -2   9   1     1326.48     1309.20    132.39 o 
  -1   9   1      552.07      666.33     91.34 o 
   0   9   1     1291.98     1296.62    115.40 o 
   1   9   1      735.30      933.52    104.99 o 
   2   9   1     3647.94     3891.02    201.83 o 
   1 -10   2     1626.35     1796.42    134.75 o 
  -1  -9   2     1350.14     1261.45    110.74 o 
   0  -9   2      378.00      454.58     74.69 o 
   1  -9   2       39.57       -0.26     21.01 o 
   2  -9   2       76.27      116.04     31.96 o 
   3  -9   2     1374.59     1459.57     81.75 o 
   4  -9   2     3291.78     3153.88    166.91 o 
  -4  -8   2     4638.21     4844.38    228.74 o 
  -3  -8   2       94.94       85.54     43.07 o 
  -2  -8   2     3267.23     3466.64    166.52 o 
  -1  -8   2     4730.81     4729.57    194.71 o 
   0  -8   2      135.59      142.76     29.56 o 
   1  -8   2     5507.60     5564.26    145.92 o 
   2  -8   2     1813.92     1863.70     81.21 o 
   3  -8   2      152.28      213.30     37.00 o 
   4  -8   2      230.75      171.73     46.06 o 
   5  -8   2      184.47      229.38     56.03 o 
  -5  -7   2      712.90      919.33    108.38 o 
  -4  -7   2     1594.36     1655.39    124.34 o 
  -3  -7   2      709.24      692.66     55.72 o 
  -2  -7   2     5035.22     5419.67    397.37 o 
  -1  -7   2      272.27      276.34     84.00 o 
   0  -7   2     3704.78     3892.20    108.33 o 
   1  -7   2     4758.77     4860.50    125.79 o 
   2  -7   2      683.10      739.22     51.09 o 
   3  -7   2    15898.24    15277.21    284.22 o 
   4  -7   2     2868.81     3053.21    147.81 o 
   5  -7   2      682.60      619.53     78.18 o 
   6  -7   2      577.92      407.83     70.81 o 
  -6  -6   2      253.24      270.48     70.86 o 
  -5  -6   2     9039.78     9057.65    318.11 o 
  -4  -6   2     5830.78     5882.21    229.77 o 
  -3  -6   2       25.68       50.24     21.54 o 
  -2  -6   2     6052.15     6232.14    190.22 o 
  -1  -6   2       42.30       30.49     18.33 o 
   0  -6   2     2545.27     2585.93    105.83 o 
   1  -6   2       24.83       40.26     14.62 o 
   2  -6   2     6905.73     7020.80    169.05 o 
   3  -6   2     1078.41     1146.79     78.47 o 
   4  -6   2     1908.32     1960.69    109.80 o 
   5  -6   2    10468.11    10521.72    310.50 o 
   6  -6   2     1083.43     1082.02     96.84 o 
   7  -6   2      941.32     1044.16    103.86 o 
  -6  -5   2      221.75      257.76     62.51 o 
  -5  -5   2      198.46      284.38     60.01 o 
  -4  -5   2     1223.74     1290.99     72.21 o 
  -3  -5   2    14130.12    14334.46    448.81 o 
  -2  -5   2     3372.30     3351.58    116.73 o 
  -1  -5   2     4857.90     5164.90     92.65 o 
   0  -5   2    14640.96    14558.31    194.61 o 
   1  -5   2       26.60       32.09     12.27 o 
   2  -5   2    14863.51    14933.69    358.92 o 
   3  -5   2     4339.08     4395.55    155.32 o 
   4  -5   2      888.07      927.77     71.35 o 
   5  -5   2     1688.99     1675.82    102.04 o 
   6  -5   2      681.10      683.37     76.66 o 
   7  -5   2     3623.31     3454.81    167.11 o 
  -7  -4   2       51.49       19.99     36.14 o 
  -6  -4   2     4816.37     4530.20    203.79 o 
  -5  -4   2     2686.91     2400.39    134.36 o 
  -4  -4   2       10.35       20.30     15.02 o 
  -3  -4   2     3034.52     3044.28     88.32 o 
  -2  -4   2     1657.99     1769.13     47.02 o 
  -1  -4   2    11729.58    11668.37    156.57 o 
   0  -4   2     9712.62     9893.32    137.20 o 
   1  -4   2    15576.89    15388.61    210.33 o 
   2  -4   2    10412.92    10107.03    177.90 o 
   3  -4   2      338.48      412.15     46.16 o 
   4  -4   2    11298.50    11845.93    299.26 o 
   5  -4   2     2355.39     2530.42    119.77 o 
   6  -4   2       13.08        7.56     23.18 o 
   7  -4   2      967.15     1079.61     93.79 o 
  -7  -3   2     3638.38     3427.11    181.50 o 
  -6  -3   2     4512.32     4600.96    199.67 o 
  -5  -3   2        0.58       11.13     15.17 o 
  -4  -3   2    18097.35    18216.72    301.68 o 
  -3  -3   2    19136.14    19488.30    237.51 o 
  -2  -3   2      421.47      512.21     30.83 o 
  -1  -3   2     2922.92     2855.97     54.50 o 
   0  -3   2      299.70      342.03     17.83 o 
   1  -3   2     8862.80     8616.32    142.75 o 
   2  -3   2     1521.69     1529.58     68.31 o 
   3  -3   2     5975.13     6188.63    172.17 o 
   4  -3   2     2469.78     2353.74    100.82 o 
   5  -3   2     1929.27     1966.09     97.38 o 
   6  -3   2     7487.04     7402.40    225.65 o 
   7  -3   2     2309.99     2290.05    120.75 o 
  -7  -2   2     2521.67     2381.63    144.03 o 
  -6  -2   2      715.48      681.36     76.51 o 
  -5  -2   2     1061.71     1035.66     52.33 o 
  -4  -2   2     3980.94     4030.71     73.96 o 
  -3  -2   2     6069.36     6300.06    108.58 o 
  -2  -2   2    23276.28    23334.14    266.26 o 
  -1  -2   2    14191.73    14808.93    173.99 o 
   0  -2   2     4095.08     4427.00     64.36 o 
   1  -2   2    20360.95    20325.15    388.19 o 
   2  -2   2     5871.00     6288.56    154.64 o 
   3  -2   2     6939.26     6848.73    173.89 o 
   4  -2   2     2705.78     2799.82    103.91 o 
   5  -2   2      162.61      164.66     32.07 o 
   6  -2   2      859.02      777.16     63.94 o 
   7  -2   2     2155.43     2008.66    128.51 o 
   8  -2   2     2940.74     3077.08    174.77 o 
  -8  -1   2      244.09      324.74     70.37 o 
  -6  -1   2      373.59      384.31     52.35 o 
  -5  -1   2     2232.79     2256.97     65.19 o 
  -4  -1   2     3051.90     3022.74     95.27 o 
  -3  -1   2      609.49      665.48     59.84 o 
  -2  -1   2       64.80       61.63     14.09 o 
  -1  -1   2     3481.40     3928.81     54.07 o 
   0  -1   2     7274.31     7788.46    117.09 o 
   1  -1   2     3567.87     3569.13     86.38 o 
   2  -1   2     1515.88     1594.30     55.69 o 
   3  -1   2    10361.03    10600.97    229.67 o 
   4  -1   2      627.89      637.01     43.16 o 
   5  -1   2     7550.77     7963.69    203.20 o 
   6  -1   2     3537.67     3507.89    159.40 o 
   7  -1   2      111.19      101.06     45.72 o 
   8  -1   2      501.30      510.56     84.81 o 
  -8   0   2     2357.88     2239.12    141.38 o 
  -6   0   2     1056.95     1188.33     80.88 o 
  -5   0   2     7812.17     7896.50    148.95 o 
  -4   0   2      165.88      188.96     27.35 o 
  -3   0   2     7553.93     7645.24    174.33 o 
  -2   0   2     2004.83     1849.85     59.37 o 
  -1   0   2     1175.54     1293.09     41.96 o 
   0   0   2     3498.27     3683.45     82.25 o 
   1   0   2     3188.24     3308.75     56.17 o 
   2   0   2    13545.56    13900.83    197.70 o 
   3   0   2     2589.34     2572.42     59.29 o 
   4   0   2      946.38      959.24     38.13 o 
   5   0   2     9008.01     9274.11    269.74 o 
   6   0   2       38.58       33.74     31.28 o 
   7   0   2     6684.33     6985.24    259.28 o 
   8   0   2     2881.77     3014.96    177.18 o 
  -7   1   2       20.03        2.11     26.22 o 
  -6   1   2     2797.69     3031.61    121.74 o 
  -5   1   2     1767.63     1622.49     79.75 o 
  -4   1   2     3112.50     3201.86    107.79 o 
  -3   1   2     4880.79     4884.90    130.87 o 
  -2   1   2    36569.28    38159.40    692.55 o 
  -1   1   2    48725.34    48159.35    993.58 o 
   0   1   2    20949.07    21024.33    277.56 o 
   1   1   2        4.82        0.25     12.67 o 
   2   1   2    16404.56    16669.51    231.00 o 
   3   1   2     9714.01    10458.57    159.03 o 
   4   1   2     3863.30     3820.47     78.91 o 
   5   1   2     2099.54     2188.44    114.22 o 
   6   1   2      453.36      589.18     72.58 o 
   7   1   2     1605.16     1601.86    120.31 o 
  -7   2   2       77.72      144.28     43.95 o 
  -6   2   2     5097.25     5359.71    178.21 o 
  -5   2   2     3214.49     3025.52    118.79 o 
  -4   2   2     6769.86     6539.01    179.53 o 
  -3   2   2    10252.88     9148.54    215.92 o 
  -2   2   2     3713.32     3869.33     78.70 o 
  -1   2   2    12601.77    12292.65    246.86 o 
   0   2   2      638.61      628.35     22.65 o 
   1   2   2    19577.64    18687.36    254.79 o 
   2   2   2     7771.87     7404.47    196.87 o 
   3   2   2     1403.53     1375.82     76.21 o 
   4   2   2     5517.64     5277.75    179.44 o 
   5   2   2      212.69      242.29     46.50 o 
   6   2   2     3544.67     3530.19    165.00 o 
   7   2   2     2161.37     2196.69    141.53 o 
  -8   3   2       19.51       24.90     28.68 o 
  -7   3   2     3032.14     3075.21    145.60 o 
  -6   3   2     5183.87     5474.86    190.73 o 
  -5   3   2       12.67       24.95     22.15 o 
  -4   3   2    27684.68    28516.50    576.86 o 
  -3   3   2     9049.11     9208.54    242.22 o 
  -2   3   2    12228.29    12072.85    193.63 o 
  -1   3   2    27810.88    26663.34    300.55 o 
   0   3   2      363.60      368.57     16.61 o 
   1   3   2       63.95       66.08     12.69 o 
   2   3   2      561.99      554.02     50.43 o 
   3   3   2     9232.07     8900.01    248.38 o 
   4   3   2     4833.99     4548.56    168.73 o 
   5   3   2      421.99      369.28     58.09 o 
   6   3   2     6554.87     6663.99    242.98 o 
  -8   4   2      430.77      467.15     74.00 o 
  -7   4   2      583.66      505.60     67.52 o 
  -6   4   2      793.36      955.52     83.38 o 
  -5   4   2     3170.63     3237.12    138.48 o 
  -4   4   2      573.52      465.93     52.35 o 
  -3   4   2        4.98        8.81     13.95 o 
  -2   4   2    18171.99    17862.42    276.99 o 
  -1   4   2     5436.20     5489.97     99.03 o 
   0   4   2    20555.63    20723.54    331.62 o 
   1   4   2    29480.46    29249.92    376.90 o 
   2   4   2       12.82       -4.08     17.33 o 
   3   4   2     3073.75     3056.50    134.99 o 
   4   4   2      592.70      582.41     67.42 o 
   5   4   2     2505.83     2671.60    140.69 o 
   6   4   2      881.46     1071.56    101.31 o 
  -7   5   2     4376.48     4535.01    197.02 o 
  -6   5   2     3123.01     2843.53    141.38 o 
  -5   5   2     1698.80     1829.82    105.97 o 
  -4   5   2     1268.94     1440.06     88.00 o 
  -3   5   2     2453.89     2334.73     77.91 o 
  -2   5   2     5681.09     5251.34    141.67 o 
  -1   5   2      112.26      103.20     35.50 o 
   0   5   2     3217.83     3204.44     74.22 o 
   1   5   2     2202.32     2296.04     54.28 o 
   2   5   2     8465.44     8365.20    174.25 o 
   3   5   2     5109.99     5187.82    135.28 o 
   4   5   2      261.54      218.86     41.64 o 
   5   5   2     6970.09     6630.25    175.49 o 
   6   5   2      426.22      431.60     78.87 o 
  -7   6   2      555.70      513.76     79.36 o 
  -6   6   2     3807.06     3681.83    171.78 o 
  -5   6   2     4576.60     4941.42    192.20 o 
  -4   6   2      466.29      489.91     44.98 o 
  -3   6   2     4952.04     4763.40    124.33 o 
  -2   6   2     2396.84     2368.73     80.45 o 
  -1   6   2     3543.35     3255.98    195.94 o 
   0   6   2    13302.90    12819.56    260.78 o 
   1   6   2      388.61      439.44     39.59 o 
   2   6   2     3748.63     3792.19    148.94 o 
   3   6   2     1583.56     1633.13     76.16 o 
   4   6   2     3277.49     3299.70    117.03 o 
   5   6   2     3011.92     2973.37    117.56 o 
  -6   7   2      928.19     1002.51    101.11 o 
  -5   7   2      400.21      392.76     65.90 o 
  -4   7   2     2431.43     2406.03     95.81 o 
  -3   7   2     4786.21     4653.79    129.69 o 
  -2   7   2        6.70       13.33     15.63 o 
  -1   7   2     2914.01     2932.64    156.28 o 
   0   7   2     3027.45     3027.38    150.36 o 
   1   7   2     1804.29     1753.11    114.71 o 
   2   7   2    13962.13    13309.41    385.44 o 
   3   7   2     2125.53     2120.99    122.08 o 
   4   7   2     4221.90     4384.96    143.94 o 
  -5   8   2      621.70      569.59     78.82 o 
  -4   8   2      803.52      758.12     76.63 o 
  -3   8   2     1866.77     1782.69     95.46 o 
  -2   8   2       68.37      101.67     26.59 o 
  -1   8   2     5284.22     5126.58    210.20 o 
   0   8   2      497.23      461.75     74.40 o 
   1   8   2      829.55      826.37     95.71 o 
   2   8   2      152.20      156.99     57.36 o 
   3   8   2     2814.44     3142.44    176.54 o 
  -4   9   2     3599.31     3672.35    149.58 o 
  -3   9   2      130.64       75.98     27.64 o 
  -2   9   2     1719.35     1619.03     81.75 o 
  -1   9   2     1370.40     1264.45    117.56 o 
   0   9   2       15.92       -9.18     33.93 o 
   1   9   2     3326.28     3103.50    179.29 o 
   2   9   2     1036.08      962.59    111.62 o 
  -1  -9   3      227.56      278.29     63.99 o 
   0  -9   3     4928.70     4762.42    206.59 o 
   1  -9   3     2642.69     2673.61    103.45 o 
   2  -9   3     1178.12     1078.00     73.68 o 
   3  -9   3     1270.42     1342.68    112.01 o 
   4  -9   3        0.70      -19.30     25.73 o 
  -4  -8   3       42.73       89.08     51.86 o 
  -3  -8   3     1403.53     1590.57    122.23 o 
  -2  -8   3       12.18        6.92     26.25 o 
  -1  -8   3     8923.03     9264.73    290.66 o 
   0  -8   3     5430.63     5872.74    148.43 o 
   1  -8   3      260.56      248.73     36.67 o 
   2  -8   3     8242.31     8528.70    195.60 o 
   3  -8   3     2350.92     2082.96    123.26 o 
   4  -8   3     3090.98     3116.41    160.24 o 
   5  -8   3     2684.01     2688.01    153.95 o 
  -5  -7   3     1559.47     1537.63    127.09 o 
  -4  -7   3      875.93      820.08     94.29 o 
  -3  -7   3     5593.63     5647.43    227.51 o 
  -2  -7   3     1064.17     1062.19     62.58 o 
  -1  -7   3     2131.06     2337.77     69.61 o 
   0  -7   3     1306.30     1385.06     53.24 o 
   1  -7   3     3747.34     3681.24    107.19 o 
   2  -7   3     7367.49     7500.02    245.04 o 
   3  -7   3       85.95       92.12     33.83 o 
   4  -7   3     6136.49     6278.74    225.89 o 
   5  -7   3      528.47      568.46     77.59 o 
   6  -7   3     2793.51     2680.25    155.86 o 
  -6  -6   3     3083.27     3020.02    181.25 o 
  -5  -6   3      259.81      321.35     67.03 o 
  -4  -6   3     3060.15     3069.08    160.04 o 
  -3  -6   3     5248.79     5523.66    391.55 o 
  -2  -6   3     5617.25     5931.18    142.37 o 
  -1  -6   3    15052.15    14756.85    207.66 o 
   0  -6   3     1148.02     1124.25     44.49 o 
   1  -6   3     2736.03     2677.49     70.27 o 
   2  -6   3     4520.87     4370.09    164.29 o 
   3  -6   3     2380.36     2717.81    126.45 o 
   4  -6   3     5399.73     5750.55    205.36 o 
   5  -6   3       57.52       43.95     29.37 o 
   6  -6   3     1521.53     1557.22    112.50 o 
   7  -6   3       78.88       92.08     43.51 o 
  -6  -5   3     2179.32     1763.57    131.75 o 
  -5  -5   3     1078.49     1068.12    101.75 o 
  -4  -5   3     3109.58     3384.98    160.28 o 
  -3  -5   3      166.59      182.81     28.68 o 
  -2  -5   3     4093.33     4175.67     84.40 o 
  -1  -5   3      404.15      399.87     26.01 o 
   0  -5   3     6591.78     6765.13    112.52 o 
   1  -5   3    13416.74    12886.29    181.70 o 
   2  -5   3       20.92       29.47     27.03 o 
   3  -5   3     5274.09     4820.42    166.23 o 
   4  -5   3     3629.52     3597.27    146.44 o 
   5  -5   3     1991.06     2015.29    112.21 o 
   6  -5   3     3524.00     3785.25    167.36 o 
   7  -5   3      561.92      520.24     74.89 o 
  -7  -4   3     4145.67     3684.97    197.31 o 
  -6  -4   3      216.46      258.30     59.62 o 
  -5  -4   3     2890.18     2930.45    151.54 o 
  -4  -4   3     5257.99     5163.12    190.24 o 
  -3  -4   3     3257.96     3267.05     71.98 o 
  -2  -4   3    16795.95    17279.80    307.16 o 
  -1  -4   3     3367.43     3236.69     64.84 o 
   0  -4   3      623.69      583.16     26.30 o 
   1  -4   3     4973.38     4917.34    103.08 o 
   2  -4   3     3816.87     3761.97    127.43 o 
   3  -4   3     6130.06     5990.09    179.49 o 
   4  -4   3       99.16       93.70     27.65 o 
   5  -4   3     3774.16     3794.87    150.61 o 
   6  -4   3     1185.64     1146.25     85.45 o 
   7  -4   3     1435.23     1393.75     98.75 o 
  -7  -3   3     1313.87     1065.03    105.19 o 
  -6  -3   3      827.85      928.76     92.27 o 
  -5  -3   3     5373.46     4766.30    189.01 o 
  -4  -3   3      691.04      633.66     39.94 o 
  -3  -3   3    18279.45    18773.41    231.72 o 
  -2  -3   3     3442.29     3379.47     63.29 o 
  -1  -3   3     3404.36     3439.52     61.53 o 
   0  -3   3    29585.13    28583.62    325.09 o 
   1  -3   3    12746.37    12355.06    260.49 o 
   2  -3   3       71.55       56.13     18.02 o 
   3  -3   3     4309.52     4305.44    135.88 o 
   4  -3   3     2887.51     2767.66    111.67 o 
   5  -3   3     2448.77     2505.72    111.77 o 
   6  -3   3      322.12      341.44     50.29 o 
   8  -3   3      613.20      559.57     87.51 o 
  -7  -2   3     1411.91     1250.50    104.25 o 
  -6  -2   3       57.34       30.64     29.32 o 
  -5  -2   3     1280.01     1278.89     56.53 o 
  -4  -2   3       85.02       83.75     13.37 o 
  -3  -2   3     8748.83     8573.41    119.08 o 
  -2  -2   3      717.53      619.95     37.42 o 
  -1  -2   3     6054.88     5854.28     81.68 o 
   0  -2   3    11600.68    11489.12    140.93 o 
   1  -2   3     3815.71     3645.20    101.16 o 
   2  -2   3    24038.63    23166.32    449.77 o 
   3  -2   3     5258.17     5425.22    148.16 o 
   4  -2   3     3287.17     3324.23    115.25 o 
   5  -2   3     3950.59     4073.70    139.02 o 
   6  -2   3      143.82      112.99     31.48 o 
   7  -2   3     5002.13     5201.49    218.92 o 
   8  -2   3     1372.30     1310.91    122.82 o 
  -8  -1   3      801.80      927.14    102.09 o 
  -7  -1   3     1408.59     1406.07    106.27 o 
  -6  -1   3     7959.87     7652.01    251.77 o 
  -5  -1   3     5738.57     5900.04    154.81 o 
  -4  -1   3     4326.71     4511.18     79.14 o 
  -3  -1   3     8093.55     8176.30    114.77 o 
  -2  -1   3     4978.15     5498.36    100.17 o 
  -1  -1   3     7394.19     7516.66    120.59 o 
   0  -1   3     6727.80     6969.39    112.43 o 
   1  -1   3      924.57      791.70     35.70 o 
   2  -1   3     7161.94     7571.68    167.40 o 
   3  -1   3     7004.16     7134.82    168.24 o 
   4  -1   3    11937.82    12397.15    271.95 o 
   5  -1   3     3241.04     3434.44    125.93 o 
   6  -1   3     3028.75     3148.63    154.69 o 
   7  -1   3     3027.66     2888.26    159.99 o 
   8  -1   3      309.58      486.99     85.30 o 
  -8   0   3     1370.69     1323.18    110.15 o 
  -7   0   3       45.80       32.61     29.02 o 
  -6   0   3      588.14      692.25     43.06 o 
  -5   0   3      659.79      739.24    123.26 o 
  -4   0   3     6665.73     6406.72    166.82 o 
  -3   0   3     3074.72     2918.69     73.51 o 
  -2   0   3     1619.47     1568.43     41.05 o 
  -1   0   3    20857.88    20503.58    226.02 o 
   0   0   3      233.29      235.80     12.42 o 
   1   0   3    31552.73    31587.88    413.91 o 
   2   0   3      857.35      895.78     28.72 o 
   3   0   3     6118.71     6341.83    112.27 o 
   4   0   3      428.89      476.25     27.75 o 
   5   0   3       45.13       69.34     30.05 o 
   6   0   3     3212.88     3232.65    157.93 o 
   7   0   3      965.34     1043.86    104.01 o 
   8   0   3      587.16      575.48     93.84 o 
  -8   1   3       85.15       85.79     41.64 o 
  -6   1   3     7734.86     7306.55    210.72 o 
  -5   1   3      267.03      302.50     40.37 o 
  -4   1   3     1395.47     1412.31     69.49 o 
  -3   1   3     3836.79     3990.52    117.27 o 
  -2   1   3     9503.23     9341.86    116.65 o 
  -1   1   3    12462.60    12293.77    238.15 o 
   0   1   3      740.25      820.10     24.51 o 
   1   1   3    34803.85    35224.50    598.93 o 
   2   1   3     1678.34     1823.93     39.11 o 
   3   1   3    19367.82    19113.94    270.55 o 
   4   1   3     6464.67     6473.94    205.36 o 
   5   1   3      915.71      991.56     79.60 o 
   6   1   3     4686.58     4993.52    204.14 o 
   7   1   3      138.01      101.45     47.04 o 
  -7   2   3     1375.12     1305.50     88.83 o 
  -6   2   3     1263.24     1181.80     78.42 o 
  -5   2   3    16162.84    16266.86    370.90 o 
  -4   2   3    26538.81    27228.58    546.85 o 
  -3   2   3      564.47      584.62     42.43 o 
  -2   2   3    28333.40    28076.79    312.49 o 
  -1   2   3     3632.09     3971.63     77.29 o 
   0   2   3    17754.43    16581.82    337.17 o 
   1   2   3     6382.38     6095.15    115.77 o 
   2   2   3     2508.79     2637.33    104.79 o 
   3   2   3     3947.42     3825.71    141.82 o 
   4   2   3      686.49      844.10     69.19 o 
   5   2   3     5629.85     5382.94    200.85 o 
   6   2   3     2509.00     2496.34    141.62 o 
   7   2   3     1455.17     1312.97    117.37 o 
  -8   3   3      678.08      586.38     78.91 o 
  -7   3   3     2190.17     2213.93    123.16 o 
  -6   3   3      358.27      380.18     53.97 o 
  -5   3   3     2836.46     2969.59    124.49 o 
  -4   3   3     2679.94     2803.31    112.01 o 
  -3   3   3     8655.36     8478.93    155.44 o 
  -2   3   3    12668.20    12242.92    197.01 o 
  -1   3   3      114.35      100.79     15.27 o 
   0   3   3    11391.89    11095.82    186.31 o 
   1   3   3      338.42      377.69     33.76 o 
   2   3   3     7956.45     7758.53    221.08 o 
   3   3   3     5445.06     5296.61    181.89 o 
   4   3   3       24.20       54.31     31.18 o 
   5   3   3     1751.57     1663.69    109.02 o 
   6   3   3      136.69      198.00     55.05 o 
   7   3   3     1506.66     1621.41    124.93 o 
  -8   4   3     3198.76     3340.73    168.09 o 
  -7   4   3      320.40      413.18     66.59 o 
  -6   4   3      900.76      952.87     83.38 o 
  -5   4   3     4740.48     4609.75    168.83 o 
  -4   4   3        2.33        9.87     17.63 o 
  -3   4   3     1911.27     1822.94     87.80 o 
  -2   4   3      405.53      404.30     30.62 o 
  -1   4   3    13047.78    12874.56    163.91 o 
   0   4   3     2905.32     2789.42     60.78 o 
   1   4   3     1656.45     1544.42     46.09 o 
   2   4   3     3191.19     3060.92    131.75 o 
   3   4   3      749.50      821.11     74.99 o 
   4   4   3     4390.25     4508.98    181.84 o 
   5   4   3     9563.43     9236.30    297.44 o 
   6   4   3      390.80      320.72     69.68 o 
  -7   5   3      413.03      457.58     70.03 o 
  -6   5   3     6084.61     5583.74    210.82 o 
  -5   5   3      333.74      395.11     60.35 o 
  -4   5   3     6954.56     7014.00    175.07 o 
  -3   5   3     7854.02     7645.78    160.88 o 
  -2   5   3      171.97      186.95     26.53 o 
  -1   5   3     5459.55     5210.60    123.04 o 
   0   5   3      355.72      368.85     31.15 o 
   1   5   3     6862.02     7042.86    149.02 o 
   2   5   3     1645.99     1545.34     66.16 o 
   3   5   3     1455.48     1333.83     65.11 o 
   4   5   3     3798.12     3814.61    173.20 o 
   5   5   3      317.40      306.85     43.94 o 
   6   5   3     5878.27     5667.49    171.94 o 
  -7   6   3      530.61      546.51     81.12 o 
  -6   6   3     1603.77     1768.73    117.32 o 
  -5   6   3        6.79       38.45     25.54 o 
  -4   6   3      681.62      629.58     95.13 o 
  -3   6   3       52.33       19.76     14.77 o 
  -2   6   3    11767.04    10962.86    226.75 o 
  -1   6   3     2381.18     2227.44     75.62 o 
   0   6   3     3470.66     3362.06     92.30 o 
   1   6   3    14552.23    14879.28    298.91 o 
   2   6   3      233.59      260.27     93.28 o 
   3   6   3     2474.03     2521.90     95.67 o 
   4   6   3     7369.19     7101.76    184.17 o 
   5   6   3        6.81       15.70     26.84 o 
  -6   7   3       18.91       -2.11     27.35 o 
  -5   7   3     1575.35     1370.18    101.41 o 
  -4   7   3     4257.22     4181.17    143.32 o 
  -3   7   3      632.97      612.97     50.21 o 
  -2   7   3     2349.09     2287.43     84.41 o 
  -1   7   3      215.24      268.99     33.49 o 
   0   7   3     6977.14     7309.99    258.30 o 
   1   7   3     3478.94     3504.55    169.12 o 
   2   7   3      290.15      365.11     66.39 o 
   3   7   3     5511.82     5627.53    160.00 o 
   4   7   3      801.95      792.64     66.95 o 
  -5   8   3     2805.37     2698.37    150.27 o 
  -4   8   3      874.84      875.97     73.34 o 
  -3   8   3     3881.74     3911.26    125.23 o 
  -2   8   3     9309.71     9361.87    296.29 o 
  -1   8   3     1158.22     1200.56    106.71 o 
   0   8   3     2032.53     2036.02    135.29 o 
   1   8   3       49.74       77.05     44.05 o 
   2   8   3      573.19      589.23     87.80 o 
   3   8   3     1610.97     1654.01    130.28 o 
  -4   9   3        7.02       -3.94     21.15 o 
  -3   9   3      583.24      720.78     63.42 o 
  -2   9   3       45.67       19.13     23.45 o 
  -1   9   3     4593.11     4423.98    215.33 o 
   0   9   3     3735.92     3530.19    188.96 o 
   1   9   3      134.25       88.10     51.71 o 
   0  -9   4       92.18        0.05     36.68 o 
   1  -9   4     8269.56     8270.68    257.84 o 
   2  -9   4     4928.04     5161.79    153.52 o 
   3  -9   4       29.55       15.12     31.08 o 
   4  -9   4     1557.47     1528.60    119.67 o 
  -4  -8   4     2276.09     2119.99    150.36 o 
  -3  -8   4     1767.51     1526.83    124.58 o 
  -2  -8   4     1017.07      956.16    100.62 o 
  -1  -8   4     4116.87     4141.66    129.27 o 
   0  -8   4        7.36        2.84     16.73 o 
   1  -8   4     2789.25     2906.44    101.10 o 
   2  -8   4      890.94      890.42     61.68 o 
   3  -8   4     4423.82     4174.42    183.90 o 
   4  -8   4     1819.97     1988.68    128.51 o 
   5  -8   4      155.07      159.16     50.73 o 
  -5  -7   4     3278.42     3436.74    192.06 o 
  -4  -7   4     3164.48     3083.81    173.64 o 
  -3  -7   4      286.92      199.86     53.48 o 
  -2  -7   4     8708.19     8778.23    229.94 o 
  -1  -7   4      308.18      325.30     57.20 o 
   0  -7   4     3270.23     3354.94     86.29 o 
   1  -7   4     3280.34     3312.64     85.26 o 
   2  -7   4      105.31      128.92     27.43 o 
   3  -7   4     2100.45     1922.43    113.04 o 
   4  -7   4      139.28      137.70     43.31 o 
   5  -7   4     3253.76     3352.08    168.19 o 
   6  -7   4     1724.10     1901.51    130.28 o 
  -6  -6   4       95.26      113.53     51.12 o 
  -5  -6   4      778.28      640.94     89.72 o 
  -4  -6   4       28.23       24.50     30.54 o 
  -3  -6   4      714.32      703.26     79.06 o 
  -2  -6   4     2857.54     3050.89    166.18 o 
  -1  -6   4      133.75      187.61     23.35 o 
   0  -6   4     6281.88     6120.21    113.59 o 
   1  -6   4      749.73      679.11     39.83 o 
   2  -6   4     6932.31     6940.16    214.69 o 
   3  -6   4     5941.89     5627.64    194.90 o 
   4  -6   4      240.95      197.31     44.93 o 
   5  -6   4     2101.28     2208.58    126.20 o 
   6  -6   4      333.86      363.64     65.36 o 
   7  -6   4      358.07      303.04     66.10 o 
  -6  -5   4     4992.13     4851.36    225.06 o 
  -5  -5   4     6631.54     6973.06    260.95 o 
  -4  -5   4      741.84      746.18     81.32 o 
  -3  -5   4     5553.27     5734.35    274.36 o 
  -2  -5   4     2675.23     2946.79    118.16 o 
  -1  -5   4      674.57      605.82     31.04 o 
   0  -5   4      331.66      264.68     22.87 o 
   1  -5   4       43.21       36.04     13.08 o 
   2  -5   4      427.89      406.41     48.12 o 
   3  -5   4      141.64      173.74     37.66 o 
   4  -5   4     7978.41     8129.23    244.70 o 
   5  -5   4     4673.54     4929.53    187.39 o 
   6  -5   4      394.81      429.19     65.75 o 
   7  -5   4     3333.71     3489.77    169.81 o 
  -7  -4   4      150.76      134.50     53.04 o 
  -6  -4   4     1292.85     1350.29    110.49 o 
  -5  -4   4      584.58      523.82     72.09 o 
  -4  -4   4     8551.63     8497.44    270.33 o 
  -3  -4   4     8684.78     8598.99    173.47 o 
  -2  -4   4      634.90      739.88     31.19 o 
  -1  -4   4    18516.15    18494.86    231.36 o 
   0  -4   4     3185.26     3223.57     65.55 o 
   1  -4   4     6084.18     5814.04    116.93 o 
   2  -4   4     8168.24     8087.98    213.71 o 
   3  -4   4     2299.99     2490.79    106.37 o 
   4  -4   4     1449.13     1430.14     84.22 o 
   5  -4   4       86.13      173.89     41.30 o 
   6  -4   4     2030.84     2186.63    118.64 o 
   7  -4   4     1748.80     1889.43    116.63 o 
  -7  -3   4      935.95      927.38    103.12 o 
  -6  -3   4     2830.58     3069.57    161.22 o 
  -5  -3   4     1531.23     1547.01    103.52 o 
  -4  -3   4     1224.18     1312.63     52.10 o 
  -3  -3   4      320.83      368.80     22.31 o 
  -2  -3   4    14846.50    15400.56    231.66 o 
  -1  -3   4     6095.46     5810.31     98.15 o 
   0  -3   4        2.03        5.83      6.94 o 
   1  -3   4    13027.55    12649.91    276.91 o 
   2  -3   4    11108.70    11656.67    266.70 o 
   3  -3   4     6201.81     6184.61    175.02 o 
   4  -3   4    19513.42    19932.34    433.12 o 
   5  -3   4      607.18      642.96     60.40 o 
   6  -3   4     1233.93     1232.04     83.33 o 
  -7  -2   4     3170.27     2874.02    158.81 o 
  -6  -2   4     1150.21     1254.48     95.41 o 
  -5  -2   4     1190.68     1213.23     87.07 o 
  -4  -2   4    28018.06    27867.72    328.15 o 
  -3  -2   4     9646.53    10112.61    136.36 o 
  -2  -2   4     9347.46     9220.11    121.64 o 
  -1  -2   4     1523.08     1537.99     32.66 o 
   0  -2   4    20248.29    19897.57    348.54 o 
   1  -2   4     1178.53     1154.94     53.08 o 
   2  -2   4      193.04      200.11     26.71 o 
   3  -2   4     6247.02     6317.29    166.18 o 
   4  -2   4      419.37      429.49     42.33 o 
   5  -2   4     5534.64     5496.57    168.29 o 
   6  -2   4     7436.65     7790.45    221.28 o 
   7  -2   4       94.27      101.50     45.77 o 
   8  -2   4     2128.72     1811.65    139.81 o 
  -8  -1   4      670.35      530.30     82.30 o 
  -7  -1   4     2918.70     2991.93    157.58 o 
  -6  -1   4      154.28      144.13     40.56 o 
  -5  -1   4     2580.93     2639.54     62.55 o 
  -4  -1   4     4546.18     4616.94    103.81 o 
  -3  -1   4     7138.58     7250.35    102.62 o 
  -2  -1   4    16274.01    16312.59    257.81 o 
  -1  -1   4      674.20      742.08     30.05 o 
   0  -1   4    15314.48    15596.04    227.05 o 
   1  -1   4     5479.15     5585.70    131.61 o 
   2  -1   4     1415.72     1327.90     53.38 o 
   3  -1   4    21691.19    22280.73    433.27 o 
   4  -1   4     1382.32     1382.01     64.23 o 
   5  -1   4      258.95      308.89     40.86 o 
   6  -1   4      112.69       89.42     40.02 o 
   7  -1   4     2144.48     2408.59    148.60 o 
   8  -1   4      807.96      683.42     99.24 o 
  -8   0   4     1609.01     1685.79    123.31 o 
  -7   0   4     1869.67     2086.30    125.76 o 
  -6   0   4      105.43       88.91     21.79 o 
  -5   0   4    10975.64    11298.55    162.19 o 
  -4   0   4     8992.85     9497.90    443.80 o 
  -3   0   4     2670.20     2474.70     62.45 o 
  -2   0   4    15328.18    16015.62    232.26 o 
  -1   0   4     8761.66     8838.82    108.46 o 
   0   0   4    15169.10    15540.19    216.80 o 
   1   0   4        4.22       26.50      8.16 o 
   2   0   4    19636.64    19168.34    270.64 o 
   3   0   4      975.88      983.71     35.51 o 
   4   0   4     4113.06     3852.20     87.18 o 
   5   0   4    10062.92     9765.33    292.09 o 
   6   0   4     1535.67     1433.38    106.02 o 
   7   0   4     1310.49     1137.26    111.28 o 
  -8   1   4     2107.62     2198.76    138.48 o 
  -7   1   4      218.93      138.19     43.95 o 
  -6   1   4     1896.44     1906.95     77.22 o 
  -5   1   4     6002.05     6000.70    128.47 o 
  -4   1   4     2863.45     2825.07    154.78 o 
  -3   1   4    21325.38    20926.81    301.01 o 
  -2   1   4     1910.68     1867.13     74.86 o 
  -1   1   4     4784.22     4694.09     66.44 o 
   0   1   4     1737.76     1662.37     57.58 o 
   1   1   4      375.07      329.69     27.67 o 
   2   1   4    21913.32    23309.28    321.02 o 
   3   1   4      452.78      512.29     48.30 o 
   4   1   4     6151.38     6390.27    209.19 o 
   5   1   4      535.88      473.19     63.94 o 
   6   1   4     4954.71     4857.84    207.13 o 
   7   1   4     5545.46     5711.51    242.88 o 
  -7   2   4      279.34      318.56     53.77 o 
  -6   2   4     2266.72     2592.99    119.92 o 
  -5   2   4      470.03      507.52     52.89 o 
  -4   2   4     1220.10     1185.06     44.44 o 
  -3   2   4      180.68      162.26     13.62 o 
  -2   2   4    15644.71    16036.52    313.74 o 
  -1   2   4    16384.04    15728.67    230.03 o 
   0   2   4     5195.78     5132.13    257.93 o 
   1   2   4    11933.10    12224.12    244.63 o 
   2   2   4    19987.50    20049.90    446.28 o 
   3   2   4      306.97      304.71     45.42 o 
   4   2   4     5755.19     5979.54    206.15 o 
   5   2   4     1593.88     1564.35    104.84 o 
   6   2   4      488.72      534.33     77.10 o 
   7   2   4      137.94       99.24     47.39 o 
  -8   3   4      499.73      583.58     79.50 o 
  -7   3   4     1277.75     1159.02     89.77 o 
  -6   3   4     1310.04     1239.75     85.94 o 
  -5   3   4      221.27      209.44     40.07 o 
  -4   3   4     8132.63     8111.81    144.76 o 
  -3   3   4     2518.61     2489.78     48.75 o 
  -2   3   4     1877.58     1879.85     56.85 o 
  -1   3   4     1475.43     1436.36     46.90 o 
   0   3   4      786.43      660.77     29.33 o 
   1   3   4    14564.64    13762.45    205.00 o 
   2   3   4     2389.19     2441.44    111.33 o 
   3   3   4     5957.19     6037.43    203.06 o 
   4   3   4     4804.95     4804.95    184.64 o 
   5   3   4     1049.07     1017.20     92.81 o 
   6   3   4     7915.51     7305.47    268.86 o 
   7   3   4     1281.37     1402.34    126.70 o 
  -8   4   4      456.49      593.65     82.94 o 
  -7   4   4     4200.45     4102.38    181.30 o 
  -6   4   4      534.49      486.60     63.45 o 
  -5   4   4     7811.06     7598.78    231.15 o 
  -4   4   4     3321.47     3340.50     96.00 o 
  -3   4   4     4216.01     4176.92    171.36 o 
  -2   4   4     9405.03     9089.63    166.20 o 
  -1   4   4     6884.27     6751.39    204.21 o 
   0   4   4      853.82      846.93     28.33 o 
   1   4   4     1932.33     1733.65     56.25 o 
   2   4   4     1493.06     1776.58    102.24 o 
   3   4   4     4801.07     4859.31    186.46 o 
   4   4   4       99.42       75.77     36.78 o 
   5   4   4     4202.73     3904.38    183.36 o 
   6   4   4     1772.19     1657.50    126.70 o 
  -7   5   4      728.95      758.26     89.08 o 
  -6   5   4       21.81       31.67     31.04 o 
  -5   5   4     4298.19     4405.56    174.03 o 
  -4   5   4      385.35      429.97     79.04 o 
  -3   5   4     3167.81     3161.76    194.90 o 
  -2   5   4      937.04      913.93     80.66 o 
  -1   5   4     3581.27     3684.41     95.29 o 
   0   5   4    12761.42    12664.76    271.09 o 
   1   5   4     8180.00     8465.54    170.50 o 
   2   5   4     2990.24     3085.58    148.79 o 
   3   5   4     2927.51     2828.94    145.11 o 
   4   5   4       68.65       58.78     40.02 o 
   5   5   4     2800.93     3000.13    168.44 o 
   6   5   4      445.08      304.02     74.54 o 
  -7   6   4     3435.91     3886.56    189.94 o 
  -6   6   4      250.21      197.54     58.39 o 
  -5   6   4     3542.94     3467.04    158.61 o 
  -4   6   4        0.72       -0.71     16.68 o 
  -3   6   4     3942.37     3847.62    112.33 o 
  -2   6   4     1442.24     1385.94     67.42 o 
  -1   6   4     2634.18     2567.83     82.04 o 
   0   6   4     2477.11     2453.95     97.21 o 
   1   6   4     1351.28     1374.84    100.62 o 
   2   6   4     7049.32     7000.31    166.30 o 
   3   6   4      759.25      816.40     59.87 o 
   4   6   4     2492.92     2340.82    150.81 o 
   5   6   4     2957.87     3087.14    130.01 o 
  -6   7   4     3713.45     3779.26    184.00 o 
  -5   7   4     1407.07     1327.16    100.08 o 
  -4   7   4     2037.70     2030.62    236.96 o 
  -3   7   4     6081.30     5698.47    155.32 o 
  -2   7   4      784.64      660.78     49.23 o 
  -1   7   4     5878.34     5657.06    139.04 o 
   0   7   4     3224.18     3282.15    164.61 o 
   1   7   4     1527.97     1417.61    109.90 o 
   2   7   4      509.08      605.39     83.73 o 
   3   7   4        5.74       26.52     39.14 o 
   4   7   4     2529.06     2573.24    145.65 o 
  -5   8   4      136.04      140.25     45.96 o 
  -4   8   4     2541.17     2290.88     98.70 o 
  -3   8   4     1856.98     1796.77    131.07 o 
  -2   8   4      929.37      986.07     63.51 o 
  -1   8   4     4522.68     4713.07    211.60 o 
   0   8   4      533.80      435.09     77.29 o 
   1   8   4     7565.25     7454.21    283.10 o 
   2   8   4     1645.61     1749.18    136.71 o 
   3   8   4      201.73      148.50     62.51 o 
  -4   9   4     2482.46     2244.72    103.61 o 
  -3   9   4        7.37       -4.16     20.77 o 
  -2   9   4     1824.59     1801.24    138.87 o 
  -1   9   4     2564.02     2453.67    158.22 o 
   0   9   4      351.31      403.61     80.09 o 
   1   9   4      373.17      383.62     85.79 o 
   0  -9   5     2840.22     2679.12    148.84 o 
   1  -9   5     1875.36     1878.22     89.09 o 
   2  -9   5      632.74      818.46     89.91 o 
   3  -9   5     1644.50     1696.05    121.20 o 
   4  -9   5      207.64      181.11     54.41 o 
  -4  -8   5      456.06      424.97     84.56 o 
  -3  -8   5     5513.43     5806.34    249.95 o 
  -2  -8   5     1711.14     1746.19    129.00 o 
  -1  -8   5      901.15     1030.63     66.18 o 
   0  -8   5     2088.12     2283.79     88.22 o 
   1  -8   5        6.31       -3.89     17.53 o 
   2  -8   5     2688.92     2795.94    143.20 o 
   3  -8   5     1765.07     1533.65    109.21 o 
   4  -8   5      147.54      141.18     46.80 o 
   5  -8   5      540.08      505.90     82.06 o 
  -5  -7   5     1328.68     1376.17    131.66 o 
  -4  -7   5      178.64      173.45     57.50 o 
  -3  -7   5      253.49      284.97     64.23 o 
  -2  -7   5     1476.43     1483.02    110.00 o 
  -1  -7   5     2313.43     2472.48     72.60 o 
   0  -7   5      535.71      536.85     37.18 o 
   1  -7   5     2746.52     2632.39     90.48 o 
   2  -7   5     2935.59     3096.28    142.66 o 
   3  -7   5      255.54      248.09     51.95 o 
   4  -7   5     5838.43     5559.87    216.41 o 
   5  -7   5     2165.04     2446.89    144.62 o 
   6  -7   5       23.20      -28.63     26.27 o 
  -6  -6   5     3458.23     3221.45    189.80 o 
  -5  -6   5        7.02      -17.87     35.16 o 
  -4  -6   5     4950.63     5213.62    219.95 o 
  -3  -6   5     5886.33     5808.74    224.47 o 
  -2  -6   5      945.58     1002.89     44.09 o 
  -1  -6   5     2409.49     2368.29     65.37 o 
   0  -6   5      607.35      599.92     35.40 o 
   1  -6   5     3656.33     3673.86    101.70 o 
   2  -6   5      909.96     1004.92     75.43 o 
   3  -6   5      317.82      352.00     54.12 o 
   4  -6   5     2934.63     3173.53    148.84 o 
   5  -6   5      445.03      452.37     68.70 o 
   6  -6   5     6027.21     5779.62    228.20 o 
  -6  -5   5     1179.70     1417.17    126.01 o 
  -5  -5   5     3106.47     3164.83    167.90 o 
  -4  -5   5     3599.96     3556.46    168.39 o 
  -3  -5   5      451.52      400.81     60.25 o 
  -2  -5   5     6937.59     6776.46    175.80 o 
  -1  -5   5    18798.84    18912.34    382.60 o 
   0  -5   5      261.02      247.44     22.66 o 
   1  -5   5    11450.50    11098.30    345.00 o 
   2  -5   5        5.99       -3.93     14.04 o 
   3  -5   5     6430.25     6371.56    203.45 o 
   4  -5   5     1140.64     1182.69     83.38 o 
   5  -5   5     1332.67     1332.22     93.35 o 
   6  -5   5      741.66      861.53     86.77 o 
   7  -5   5      190.44      246.32     59.12 o 
  -6  -4   5      644.76      526.08     82.01 o 
  -5  -4   5      685.79      685.58     79.99 o 
  -4  -4   5     3405.56     3759.17    165.20 o 
  -3  -4   5     2085.12     2185.32    114.64 o 
  -2  -4   5     6699.45     6903.21    117.74 o 
  -1  -4   5     1363.84     1373.43     40.44 o 
   0  -4   5    26052.63    25148.00    427.57 o 
   1  -4   5    11200.89    11235.63    269.40 o 
   2  -4   5     1556.06     1707.54     84.51 o 
   3  -4   5     9138.48     9370.65    249.86 o 
   4  -4   5        4.80       13.85     17.43 o 
   5  -4   5     3035.67     3222.19    139.27 o 
   6  -4   5     3466.68     3673.48    158.22 o 
   7  -4   5        5.34       35.70     29.61 o 
  -7  -3   5     5246.10     4790.12    221.28 o 
  -6  -3   5      417.39      393.10     67.52 o 
  -5  -3   5     5934.21     5944.08    220.44 o 
  -4  -3   5       11.79       54.01     28.36 o 
  -3  -3   5     5716.92     5657.53    133.39 o 
  -2  -3   5     9315.44     9437.92    131.66 o 
  -1  -3   5       12.15       27.60     11.88 o 
   0  -3   5    14525.12    15309.99    243.62 o 
   1  -3   5     2331.91     2375.34     90.36 o 
   2  -3   5    10096.95    10152.68    244.70 o 
   3  -3   5     8655.53     9247.98    235.66 o 
   4  -3   5     2541.31     2605.21    109.80 o 
   5  -3   5     2226.25     2314.40    108.87 o 
   6  -3   5      572.87      684.99     67.28 o 
  -7  -2   5        6.86        9.62     29.32 o 
  -6  -2   5     3779.09     3865.54    175.61 o 
  -5  -2   5     4889.90     4936.40    117.68 o 
  -4  -2   5       88.76       93.39     19.85 o 
  -3  -2   5    10882.91    10957.41    144.78 o 
  -2  -2   5      150.09      155.27     10.80 o 
  -1  -2   5    22231.12    21536.95    620.49 o 
   0  -2   5    20086.79    19145.76    284.25 o 
   1  -2   5      124.17      112.06     21.21 o 
   2  -2   5     8242.95     8109.49    195.99 o 
   3  -2   5       48.40       31.77     17.04 o 
   4  -2   5     7028.31     6990.40    189.85 o 
   5  -2   5     2001.86     1920.76     91.14 o 
   6  -2   5      577.99      691.52     82.65 o 
   7  -2   5     1451.82     1446.44    117.91 o 
  -8  -1   5     5583.72     5068.16    228.84 o 
  -7  -1   5       70.37       74.45     38.01 o 
  -6  -1   5     5129.56     5083.34    196.28 o 
  -5  -1   5      457.06      435.53     43.88 o 
  -4  -1   5     6557.50     6778.15    104.59 o 
  -3  -1   5     6880.78     6779.70    114.29 o 
  -2  -1   5      308.74      307.07     22.95 o 
  -1  -1   5    16096.93    15690.65    343.31 o 
   0  -1   5     1584.39     1726.84     65.31 o 
   1  -1   5    21447.71    20898.42    404.93 o 
   2  -1   5    13962.24    12946.75    270.14 o 
   3  -1   5     1877.42     2107.96     77.54 o 
   4  -1   5    12302.24    12477.59    211.77 o 
   5  -1   5     1011.63     1036.46     49.31 o 
   6  -1   5     4576.56     4426.48    195.35 o 
   7  -1   5     4641.98     4389.31    209.29 o 
  -8   0   5       71.06       73.17     43.12 o 
  -7   0   5     5667.69     5594.54    215.97 o 
  -6   0   5     6746.81     6660.99    148.59 o 
  -5   0   5      766.05      830.64     43.76 o 
  -4   0   5    19269.05    19506.27    298.32 o 
  -3   0   5     1970.34     2013.70     56.63 o 
  -2   0   5     3194.12     3084.34     77.49 o 
  -1   0   5    19713.11    19517.53    223.64 o 
   0   0   5     3882.33     4078.53     76.56 o 
   1   0   5      916.65      793.00     30.19 o 
   2   0   5       45.16       36.63     10.07 o 
   3   0   5    16115.94    16339.58    246.93 o 
   4   0   5     4395.20     4272.13     95.21 o 
   5   0   5      993.30     1070.53     84.71 o 
   6   0   5     9087.95     9336.87    309.91 o 
   7   0   5       10.46        5.06     35.06 o 
  -7   1   5      509.02      594.10     55.76 o 
  -6   1   5      286.69      269.43     31.98 o 
  -5   1   5     3031.76     3046.19     93.65 o 
  -4   1   5     4566.14     4609.36    101.09 o 
  -3   1   5      244.28      269.40     21.15 o 
  -2   1   5    17828.93    17836.42    209.11 o 
  -1   1   5     1674.57     1690.11    118.84 o 
   0   1   5     5537.73     5580.68     98.08 o 
   1   1   5    25790.38    26094.42    356.99 o 
   2   1   5      826.00      838.59     45.28 o 
   3   1   5     5741.19     5876.67    131.88 o 
   4   1   5      749.11      770.44     72.97 o 
   5   1   5     2522.71     2355.95    131.26 o 
   6   1   5     4256.98     4052.39    190.93 o 
   7   1   5       77.99       19.74     41.00 o 
  -7   2   5     4315.32     4212.87    169.91 o 
  -6   2   5     1214.76     1243.35     83.87 o 
  -5   2   5      983.86      975.81     86.08 o 
  -4   2   5       71.84       56.01     14.51 o 
  -3   2   5     8070.89     7752.82    162.86 o 
  -2   2   5    14806.64    14625.43    178.01 o 
  -1   2   5     7350.09     7537.95    347.92 o 
   0   2   5    12121.60    11885.06    182.16 o 
   1   2   5     3643.56     4128.62     78.59 o 
   2   2   5    15634.64    15574.40    224.79 o 
   3   2   5    17824.98    17911.55    431.26 o 
   4   2   5      874.98      957.04     79.85 o 
   5   2   5     9227.11     9157.43    294.74 o 
   6   2   5     2223.67     2233.18    141.82 o 
   7   2   5      809.89      931.75    109.16 o 
  -8   3   5      989.90     1109.47    101.75 o 
  -7   3   5       16.32       30.05     31.58 o 
  -6   3   5     7971.12     7843.68    241.61 o 
  -5   3   5     8890.31     9010.16    253.24 o 
  -4   3   5      107.24       60.06     24.90 o 
  -3   3   5     9631.18     9626.28    130.29 o 
  -2   3   5     7562.19     7304.36    136.61 o 
  -1   3   5      516.40      472.40     29.06 o 
   0   3   5    14933.62    14952.25    227.97 o 
   1   3   5      751.51      698.13     48.03 o 
   2   3   5     2792.38     2771.29    123.90 o 
   3   3   5       10.75       36.04     24.21 o 
   4   3   5     5896.41     5897.67    214.94 o 
   5   3   5     5872.16     5504.87    218.97 o 
   6   3   5      283.57      345.52     72.24 o 
  -7   4   5      309.07      332.99     62.22 o 
  -6   4   5      600.92      525.74     66.34 o 
  -5   4   5      999.24      983.22     74.64 o 
  -4   4   5     1222.09     1217.37     83.11 o 
  -3   4   5    14447.60    13455.43    231.76 o 
  -2   4   5      926.92      980.23     45.05 o 
  -1   4   5     7519.40     7293.15    140.17 o 
   0   4   5     7272.23     6975.82    181.11 o 
   1   4   5     7199.58     7355.38    132.82 o 
   2   4   5    11663.78    11584.53    322.09 o 
   3   4   5     1248.55     1241.47     91.68 o 
   4   4   5      715.89      761.11     82.70 o 
   5   4   5      538.83      535.56     79.85 o 
   6   4   5      395.76      435.28     83.19 o 
  -7   5   5      138.54      122.18     48.76 o 
  -6   5   5     7016.54     6891.06    240.82 o 
  -5   5   5     1778.84     1639.43    101.70 o 
  -4   5   5     2693.97     2518.73     99.76 o 
  -3   5   5      671.96      696.12     46.51 o 
  -2   5   5      726.69      671.37     54.24 o 
  -1   5   5     4517.39     4507.50    108.40 o 
   0   5   5      532.48      552.83     35.07 o 
   1   5   5     3994.60     3914.10    168.14 o 
   2   5   5     1808.76     2051.04    122.47 o 
   3   5   5     4730.18     4541.05    193.73 o 
   4   5   5    10692.57    10721.97    342.62 o 
   5   5   5      477.40      362.51     71.35 o 
  -7   6   5      519.42      653.29     62.82 o 
  -6   6   5      255.95      323.61     64.33 o 
  -5   6   5     1013.51     1030.36     92.08 o 
  -4   6   5     7783.55     7528.54    176.31 o 
  -3   6   5     2124.32     2052.04     80.32 o 
  -2   6   5     2131.25     2183.08     80.71 o 
  -1   6   5     3000.79     3016.16     71.22 o 
   0   6   5        8.91       41.00     32.90 o 
   1   6   5     2506.75     2395.28    137.35 o 
   2   6   5        8.04      -12.46     14.99 o 
   3   6   5      927.33      975.29    116.16 o 
   4   6   5       35.84       48.58     26.75 o 
   5   6   5     2353.38     2393.45    110.31 o 
  -6   7   5      731.19      681.16     87.41 o 
  -5   7   5      512.04      519.41     44.39 o 
  -4   7   5       37.29       11.32     15.66 o 
  -3   7   5     1216.86     1189.33     65.78 o 
  -2   7   5     2867.47     2957.50     98.43 o 
  -1   7   5      165.56      189.67     31.23 o 
   0   7   5     5171.50     4826.31    207.67 o 
   1   7   5     4083.56     4141.62    196.23 o 
   2   7   5      426.35      467.35     81.22 o 
   3   7   5     7341.72     7385.71    286.44 o 
   4   7   5     2596.26     2480.33    164.41 o 
  -5   8   5     3521.20     3743.49    135.40 o 
  -4   8   5     1492.35     1368.64    157.78 o 
  -3   8   5      859.83      880.00     63.59 o 
  -2   8   5      591.56      644.98     55.79 o 
  -1   8   5      200.80      200.11     57.45 o 
   0   8   5     4353.63     4408.46    211.31 o 
   1   8   5        5.27       18.81     37.86 o 
   2   8   5     2844.88     2844.02    176.69 o 
   3   8   5     2873.81     2936.14    183.86 o 
  -3   9   5     6323.61     5902.44    255.72 o 
  -2   9   5     3827.21     3679.52    200.75 o 
  -1   9   5       32.20       68.06     48.86 o 
   0   9   5     3135.98     3584.16    202.42 o 
   1   9   5      177.28      195.99     67.03 o 
   0  -9   6     1691.45     1932.17     89.00 o 
   1  -9   6     2745.47     2882.06    108.98 o 
   2  -9   6      304.58      228.49     55.39 o 
   3  -9   6     1238.85     1099.94    106.95 o 
  -4  -8   6     2692.37     3088.91    188.32 o 
  -3  -8   6       25.84       43.36     44.69 o 
  -2  -8   6     2023.10     2277.38    148.60 o 
  -1  -8   6      336.19      367.52     73.61 o 
   0  -8   6     2509.60     2544.45     80.27 o 
   1  -8   6     7639.29     7723.09    181.41 o 
   2  -8   6     1484.35     1341.40    100.77 o 
   3  -8   6     1900.70     1851.18    122.52 o 
   4  -8   6     3361.31     3336.71    173.89 o 
   5  -8   6       93.04       98.41     42.82 o 
  -5  -7   6     1855.03     1896.11    147.57 o 
  -4  -7   6     3783.01     3850.46    199.08 o 
  -3  -7   6       12.69        8.69     32.26 o 
  -2  -7   6     7063.37     7677.26    275.10 o 
  -1  -7   6     3737.19     3703.27     91.23 o 
   0  -7   6      913.46      975.56     75.41 o 
   1  -7   6      631.18      583.59     60.03 o 
   2  -7   6     2391.29     2285.92    123.65 o 
   3  -7   6     7156.03     7029.05    242.39 o 
   4  -7   6       74.77       74.54     35.80 o 
   5  -7   6     5513.68     6165.21    244.16 o 
   6  -7   6     1222.68     1060.22    109.46 o 
  -5  -6   6     4531.26     4726.43    221.57 o 
  -4  -6   6      571.20      644.58     86.43 o 
  -3  -6   6     6846.35     6980.18    254.52 o 
  -2  -6   6     9349.81     9214.63    195.30 o 
  -1  -6   6      799.78      806.75     47.24 o 
   0  -6   6    16666.24    17015.55    238.10 o 
   1  -6   6     2007.03     1949.93    103.52 o 
   2  -6   6     1062.05     1033.60     77.59 o 
   3  -6   6     1049.64      950.81     82.11 o 
   4  -6   6     1570.63     1788.22    113.34 o 
   5  -6   6     4600.80     4402.62    190.39 o 
   6  -6   6      126.82      160.53     49.40 o 
  -6  -5   6      391.22      303.68     68.31 o 
  -5  -5   6     1729.77     1837.67    128.22 o 
  -4  -5   6        5.00        6.14     23.47 o 
  -3  -5   6     7456.73     7491.80    167.71 o 
  -2  -5   6     2588.03     2711.10     66.30 o 
  -1  -5   6     3445.48     3392.88    125.72 o 
   0  -5   6     4629.54     4629.55     91.92 o 
   1  -5   6     3375.16     3360.57    130.97 o 
   2  -5   6    13018.94    13058.38    326.02 o 
   3  -5   6     6696.23     6625.19    212.63 o 
   4  -5   6     2230.94     2392.68    122.57 o 
   5  -5   6     4850.53     4827.98    189.55 o 
   6  -5   6       67.41       81.27     37.76 o 
   7  -5   6     1804.74     1899.60    128.66 o 
  -7  -4   6      117.31      118.00     53.82 o 
  -6  -4   6     5696.83     5961.12    244.85 o 
  -5  -4   6     3667.19     3657.62    174.72 o 
  -4  -4   6     1487.42     1706.26    108.62 o 
  -3  -4   6     5808.24     5946.60    138.19 o 
  -2  -4   6      790.87      905.71     33.79 o 
  -1  -4   6    10312.21     9985.23    162.32 o 
   0  -4   6     6657.10     6516.99    139.47 o 
   1  -4   6     1837.01     1660.74     83.24 o 
   2  -4   6     2209.54     2268.29    101.31 o 
   3  -4   6     3784.27     3617.94    138.63 o 
   4  -4   6    10008.41    10184.50    278.29 o 
   5  -4   6       55.75      119.62     35.55 o 
   6  -4   6     2154.00     2342.93    125.96 o 
  -7  -3   6      327.57      277.45     65.02 o 
  -6  -3   6      210.69      266.36     57.75 o 
  -5  -3   6      132.43       63.89     32.51 o 
  -4  -3   6     8980.16     8712.93    597.75 o 
  -3  -3   6     1676.46     1571.47     60.03 o 
  -2  -3   6    10911.50    11362.19    152.10 o 
  -1  -3   6     7815.71     7507.77    193.38 o 
   0  -3   6     5122.58     5509.78    118.73 o 
   1  -3   6    12644.63    11830.85    272.64 o 
   2  -3   6    13653.39    13519.24    309.18 o 
   3  -3   6      489.81      516.26     49.50 o 
   4  -3   6     1129.58     1115.36     72.78 o 
   5  -3   6       94.04       73.37     29.07 o 
   6  -3   6     1685.84     1762.00    101.80 o 
   7  -3   6      165.76      135.24     50.87 o 
  -7  -2   6     5328.07     5554.81    233.45 o 
  -6  -2   6     2495.26     2346.52    134.60 o 
  -5  -2   6      927.11      903.21     48.62 o 
  -4  -2   6     1171.87     1148.22     50.91 o 
  -3  -2   6        2.51        2.02      6.31 o 
  -2  -2   6     4475.54     4288.59     98.95 o 
  -1  -2   6     1028.37      935.67     49.92 o 
   0  -2   6     5937.45     5956.89    119.30 o 
   1  -2   6     2137.39     1989.71     79.50 o 
   2  -2   6     1703.56     1755.81     75.48 o 
   3  -2   6    31538.39    30784.40    602.10 o 
   4  -2   6     8853.70     8681.73    225.06 o 
   5  -2   6     1064.38     1050.74     68.75 o 
   6  -2   6     1917.48     1790.14    122.96 o 
   7  -2   6       17.54       16.99     37.27 o 
  -8  -1   6     1490.75     1524.37    124.29 o 
  -7  -1   6     1217.87     1212.89    100.13 o 
  -6  -1   6     1503.30     1513.39     74.81 o 
  -5  -1   6    12590.71    12942.46    241.19 o 
  -4  -1   6     8454.45     8350.52    336.43 o 
  -3  -1   6      174.49      185.65     11.74 o 
  -2  -1   6     8207.24     7930.32    142.99 o 
  -1  -1   6     1675.85     1682.28     61.02 o 
   0  -1   6     3976.68     3509.50     71.25 o 
   1  -1   6     6032.95     5936.49    108.49 o 
   2  -1   6     3785.82     3854.98    113.09 o 
   3  -1   6     2727.58     2757.94     73.51 o 
   4  -1   6     4849.71     4809.49    110.61 o 
   5  -1   6    11341.62    11701.70    340.60 o 
   6  -1   6     2174.31     2147.59    136.03 o 
   7  -1   6     1755.46     1628.63    128.27 o 
  -8   0   6     1228.90     1407.99    113.83 o 
  -7   0   6     1155.45     1126.85     93.55 o 
  -6   0   6     1380.01     1373.51     92.17 o 
  -5   0   6     3385.50     3465.85    119.18 o 
  -4   0   6     1168.41     1280.46     50.14 o 
  -3   0   6    15723.28    15469.10    241.48 o 
  -2   0   6     8692.70     8480.57    133.98 o 
  -1   0   6     4947.86     4913.97     90.54 o 
   0   0   6    12075.37    12606.92    190.76 o 
   1   0   6     1337.47     1378.95     50.65 o 
   2   0   6    16339.21    16860.41    251.49 o 
   3   0   6    11748.59    11982.01    195.85 o 
   4   0   6      156.70      225.30     45.37 o 
   5   0   6      310.08      300.58     58.19 o 
   6   0   6       25.54       22.44     36.19 o 
   7   0   6     2190.35     2176.90    153.41 o 
  -7   1   6      254.02      250.00     36.02 o 
  -6   1   6     3520.98     3306.09     97.94 o 
  -5   1   6     6477.85     6469.44    138.14 o 
  -4   1   6      898.66      921.29     41.39 o 
  -3   1   6     1546.78     1532.02     38.53 o 
  -2   1   6      865.40      886.15     27.21 o 
  -1   1   6     2323.30     2189.93     55.38 o 
   0   1   6     2618.08     2583.86     79.41 o 
   1   1   6      353.84      371.69     22.64 o 
   2   1   6    21154.68    22503.74    627.54 o 
   3   1   6      828.65      899.29     39.02 o 
   5   1   6     6136.95     6707.30    244.21 o 
   6   1   6      235.06      324.20     68.36 o 
   7   1   6      616.37      685.68    100.91 o 
  -8   2   6     1188.85     1192.85    100.13 o 
  -7   2   6       76.64       59.62     32.02 o 
  -6   2   6     2104.57     2015.24    108.23 o 
  -5   2   6      358.54      376.31     74.74 o 
  -4   2   6     5449.04     5439.24    111.88 o 
  -3   2   6    16413.27    15988.96    212.96 o 
  -2   2   6     1775.85     1902.40     41.59 o 
  -1   2   6    11855.40    11310.98    489.42 o 
   0   2   6      312.41      324.77     22.16 o 
   1   2   6     8238.75     7969.51    142.95 o 
   2   2   6     1012.18      917.30     29.92 o 
   3   2   6     2514.06     2635.71    126.55 o 
   4   2   6      170.99      146.14     41.74 o 
   5   2   6      692.30      863.00     91.29 o 
   6   2   6     4017.60     3892.99    194.66 o 
   7   2   6     2495.69     2716.83    176.10 o 
  -8   3   6      241.85      309.62     64.53 o 
  -7   3   6     1451.26     1514.40    104.30 o 
  -6   3   6     5373.66     5114.18    187.93 o 
  -5   3   6       51.48       42.18     25.04 o 
  -4   3   6     2888.48     2792.48     83.34 o 
  -3   3   6       36.30       13.84     12.23 o 
  -2   3   6    18351.60    17281.90    413.70 o 
  -1   3   6     5837.81     5590.34    113.20 o 
   0   3   6     1333.96     1350.72     70.42 o 
   1   3   6    25231.32    24427.39    483.01 o 
   2   3   6     2525.68     2498.16    120.70 o 
   3   3   6     1761.03     1813.02    108.08 o 
   4   3   6     5513.56     5377.98    209.10 o 
   5   3   6       90.08       62.51     40.41 o 
   6   3   6      367.81      358.04     74.79 o 
  -7   4   6     2107.31     2093.27    128.61 o 
  -6   4   6      752.15      702.82     74.54 o 
  -5   4   6     2016.94     1945.86    107.05 o 
  -4   4   6     7659.50     7698.34    163.55 o 
  -3   4   6      717.40      730.93     45.89 o 
  -2   4   6     2148.61     2147.89     70.43 o 
  -1   4   6      241.21      222.90     25.13 o 
   0   4   6    11787.69    11724.89    249.24 o 
   1   4   6     7733.54     7825.33    141.41 o 
   2   4   6     4863.11     4624.93    183.51 o 
   3   4   6     4615.17     4356.07    183.36 o 
   4   4   6      160.08      176.24     50.48 o 
   5   4   6     3293.44     3146.12    171.24 o 
   6   4   6     3927.58     3442.83    192.50 o 
  -7   5   6      595.53      658.33     84.61 o 
  -6   5   6      165.73      108.87     38.16 o 
  -5   5   6     2404.28     2447.83    125.96 o 
  -4   5   6     1030.78     1077.69     57.65 o 
  -3   5   6     6277.20     6098.15    142.35 o 
  -2   5   6     9026.96     8396.58    169.34 o 
  -1   5   6     2855.06     2842.52     83.98 o 
   0   5   6     2868.39     2945.61     82.12 o 
   1   5   6      355.33      343.60     59.17 o 
   2   5   6     2729.01     2649.41    143.44 o 
   3   5   6      897.29      877.29     91.14 o 
   4   5   6      734.20      819.59     97.58 o 
   5   5   6     1199.37     1059.28    114.27 o 
  -7   6   6      302.30      326.07     69.29 o 
  -6   6   6      502.06      423.55     71.30 o 
  -5   6   6     1815.25     1916.59     87.99 o 
  -4   6   6        6.61       -3.88     17.06 o 
  -3   6   6     1509.01     1602.83    133.96 o 
  -2   6   6      103.19      136.38     27.39 o 
  -1   6   6     6575.96     6595.24    149.31 o 
   0   6   6    10774.08    10467.70    325.38 o 
   1   6   6      115.85      185.57     52.45 o 
   2   6   6     3883.58     3735.06    182.28 o 
   3   6   6     2805.71     2895.04    166.37 o 
   4   6   6      710.71      774.71     99.93 o 
   5   6   6     2863.22     3089.80    184.54 o 
  -6   7   6     1020.64      882.94     97.62 o 
  -5   7   6      855.22      788.66     65.61 o 
  -4   7   6       81.46       65.73     25.93 o 
  -3   7   6     1055.86     1122.32     67.20 o 
  -2   7   6      149.46      173.05     24.06 o 
  -1   7   6     1883.23     1906.45     76.46 o 
   0   7   6      333.69      321.31     67.52 o 
   1   7   6     7187.51     6938.00    268.71 o 
   2   7   6     5684.73     5717.94    246.96 o 
   3   7   6      289.25      216.27     65.75 o 
   4   7   6     4112.30     4212.33    220.98 o 
  -5   8   6      307.68      304.70     48.55 o 
  -4   8   6     2661.61     2544.79    105.53 o 
  -3   8   6     1930.59     1702.70     92.25 o 
  -2   8   6     1157.34     1187.64     68.37 o 
  -1   8   6     6125.23     6486.22    264.54 o 
   0   8   6      654.48      721.62     97.13 o 
   1   8   6      930.52      945.85    110.88 o 
   2   8   6      205.46      134.85     61.38 o 
  -3   9   6       86.07       46.74     39.90 o 
  -2   9   6     1790.70     1878.58    147.81 o 
  -1   9   6     1799.93     1546.03    139.32 o 
   0   9   6     1425.80     1376.86    134.01 o 
  -2  -9   7     1436.07     1731.06    145.90 o 
   0  -9   7     3030.38     3351.69    168.29 o 
   1  -9   7       77.96       67.77     38.70 o 
   2  -9   7     5527.25     5308.15    223.09 o 
  -3  -8   7     3146.59     2857.97    175.21 o 
  -2  -8   7      442.13      553.58     87.36 o 
  -1  -8   7     2563.11     2670.46    107.23 o 
   0  -8   7     8903.20     8875.29    166.71 o 
   1  -8   7      476.16      505.65     69.49 o 
   2  -8   7     3808.43     4192.69    185.62 o 
   3  -8   7       25.18       -1.13     25.83 o 
   4  -8   7     2764.75     2793.44    159.70 o 
   5  -8   7     1179.16     1140.65    114.03 o 
  -5  -7   7      351.23      373.46     83.48 o 
  -4  -7   7     4404.41     4231.58    213.96 o 
  -3  -7   7     8094.08     7739.96    288.70 o 
  -2  -7   7      116.82       50.87     36.00 o 
  -1  -7   7     4528.56     4733.11    137.07 o 
   0  -7   7     2067.94     2192.05     75.62 o 
   1  -7   7     1899.86     1872.44    108.82 o 
   2  -7   7     3838.10     4036.18    171.58 o 
   3  -7   7      287.26      288.75     55.39 o 
   4  -7   7      699.79      764.00     86.67 o 
   5  -7   7      205.91      288.75     62.95 o 
  -5  -6   7      424.66      376.35     74.84 o 
  -4  -6   7      608.81      671.88     87.80 o 
  -3  -6   7      409.90      464.55     71.74 o 
  -2  -6   7      934.80     1035.07    127.73 o 
  -1  -6   7     8927.74     8940.34    149.28 o 
   0  -6   7      211.60      212.55     25.63 o 
   1  -6   7     8827.49     9117.02    261.79 o 
   2  -6   7      493.49      378.42     55.64 o 
   3  -6   7     4744.26     4765.47    186.16 o 
   4  -6   7     9277.99     9449.81    293.12 o 
   5  -6   7      784.81      806.82     88.34 o 
   6  -6   7     1698.37     2225.13    141.57 o 
  -6  -5   7     1897.53     1672.38    131.02 o 
  -5  -5   7     2662.66     2463.88    151.25 o 
  -4  -5   7     6518.86     6448.01    245.44 o 
  -3  -5   7       94.25      110.23     26.45 o 
  -2  -5   7     1670.43     1635.44     70.23 o 
  -1  -5   7     1637.37     1641.07     50.36 o 
   0  -5   7     5133.07     5083.54    129.06 o 
   1  -5   7     8037.49     7625.50    221.72 o 
   2  -5   7       22.31       11.25     18.71 o 
   3  -5   7     2955.27     2851.88    131.12 o 
   4  -5   7      186.54      162.25     41.74 o 
   5  -5   7     5023.85     5418.64    206.30 o 
   6  -5   7     6240.04     6559.39    240.13 o 
   7  -5   7       10.14       38.16     37.03 o 
  -7  -4   7     2085.76     2079.38    150.22 o 
  -6  -4   7       28.30       20.92     32.51 o 
  -5  -4   7     2382.81     2151.61    133.18 o 
  -4  -4   7      314.53      354.64     38.50 o 
  -3  -4   7     5862.54     5831.10    140.05 o 
  -2  -4   7    10775.17    10338.88    199.45 o 
  -1  -4   7       92.46       90.56     29.56 o 
   0  -4   7     6784.78     6595.35    148.97 o 
   1  -4   7      945.25      895.76     64.08 o 
   2  -4   7       36.44       41.50     20.43 o 
   3  -4   7     3108.18     2973.07    126.06 o 
   4  -4   7      786.36      849.69     72.53 o 
   5  -4   7     1650.31     1818.67    105.97 o 
   6  -4   7      570.47      491.95     67.42 o 
  -7  -3   7     2152.06     2189.38    148.35 o 
  -6  -3   7      269.23      195.30     52.89 o 
  -5  -3   7     3700.85     3974.95    175.95 o 
  -4  -3   7      100.74       88.79     22.06 o 
  -3  -3   7      353.78      320.01     32.67 o 
  -2  -3   7       30.42       84.48     36.58 o 
  -1  -3   7    11037.14    10686.63    398.13 o 
   0  -3   7    17881.39    17561.46    283.43 o 
   1  -3   7       49.18       39.73     18.71 o 
   2  -3   7    10998.20    11075.30    270.87 o 
   3  -3   7    12613.73    13488.35    321.06 o 
   4  -3   7     2186.03     2341.56    107.79 o 
   5  -3   7     8716.16     8364.31    241.70 o 
   6  -3   7      386.55      405.18     57.21 o 
   7  -3   7      422.47      304.51     69.39 o 
  -7  -2   7       10.44        2.46     30.25 o 
  -6  -2   7     2327.02     2197.72    129.99 o 
  -5  -2   7     3812.46     3735.89    104.26 o 
  -4  -2   7      669.40      703.36     43.95 o 
  -3  -2   7    22233.96    22386.89    344.75 o 
  -2  -2   7     6250.14     6213.50    130.46 o 
  -1  -2   7    19329.10    19489.01    301.77 o 
   0  -2   7       39.81       25.83     16.11 o 
   1  -2   7     4369.95     4721.62    140.59 o 
   2  -2   7     2556.89     2286.46     91.09 o 
   3  -2   7      563.30      604.60     50.29 o 
   4  -2   7      979.99      854.41     60.30 o 
   5  -2   7     2869.27     2842.98    101.48 o 
   6  -2   7     1933.49     1988.43    133.82 o 
   7  -2   7     5846.07     5805.06    254.37 o 
  -8  -1   7      468.47      408.03     79.21 o 
  -7  -1   7      641.62      553.24     76.95 o 
  -6  -1   7     4781.82     4987.27    129.41 o 
  -5  -1   7       34.66       67.43     40.07 o 
  -4  -1   7     3115.18     3178.91     88.52 o 
  -3  -1   7     2199.15     2212.43     68.34 o 
  -2  -1   7     1443.64     1286.96     68.77 o 
  -1  -1   7    34356.78    34312.12    476.68 o 
   0  -1   7     7423.31     7671.39    130.75 o 
   1  -1   7      166.85      121.71     16.53 o 
   2  -1   7     4743.82     4731.28    100.79 o 
   3  -1   7      445.77      420.43     30.87 o 
   4  -1   7     5427.42     5348.09    121.20 o 
   5  -1   7       16.18        7.12     22.59 o 
   6  -1   7     2042.13     2339.25    144.82 o 
   7  -1   7      317.21      375.13     78.08 o 
  -8   0   7      534.60      545.87     82.30 o 
  -7   0   7      219.13      249.66     53.04 o 
  -6   0   7     1490.57     1398.20     63.76 o 
  -5   0   7      140.07      142.03     23.73 o 
  -4   0   7     4608.16     4582.73    107.17 o 
  -3   0   7     4871.78     4826.93    168.26 o 
  -2   0   7     9177.16     9183.01    122.87 o 
  -1   0   7     1555.84     1510.19     37.60 o 
   0   0   7    16532.60    16990.46    251.04 o 
   1   0   7    23050.10    22282.07    360.03 o 
   2   0   7       22.14       22.02     12.07 o 
   3   0   7     6172.85     6250.74    124.75 o 
   4   0   7     3785.46     3682.81    159.89 o 
   5   0   7      322.83      246.71     54.36 o 
   6   0   7     4294.67     4463.02    208.07 o 
   7   0   7      833.40      795.28    105.97 o 
  -7   1   7     4645.45     4743.96    180.76 o 
  -6   1   7      737.37      700.96     47.03 o 
  -5   1   7     4528.95     4487.96    110.05 o 
  -4   1   7     9034.42     8915.77    164.11 o 
  -3   1   7      169.07      154.64     14.96 o 
  -2   1   7    26620.05    26692.07    308.53 o 
  -1   1   7     4907.98     4911.07     98.01 o 
   0   1   7      813.58      984.08     51.93 o 
   1   1   7       54.92       47.80     12.44 o 
   2   1   7     1481.92     1516.65     48.45 o 
   3   1   7     6642.62     6554.13    215.04 o 
   4   1   7      297.77      243.18     49.16 o 
   5   1   7     4281.55     4125.02    187.49 o 
   6   1   7      792.35      732.08     94.92 o 
   7   1   7      117.75      159.40     62.41 o 
  -8   2   7      375.53      446.97     72.48 o 
  -7   2   7     1040.52     1001.73     87.85 o 
  -6   2   7        6.58        1.37     21.80 o 
  -5   2   7     2481.16     2381.68    112.50 o 
  -4   2   7     1180.05     1216.98     46.89 o 
  -3   2   7     8231.98     8154.53    119.14 o 
  -2   2   7     9377.11     8940.71    158.08 o 
  -1   2   7     6693.06     6717.67    126.38 o 
   0   2   7    20235.29    19330.58    410.78 o 
   1   2   7    13000.84    13092.80    205.77 o 
   2   2   7       99.62      101.77     13.61 o 
   3   2   7     4619.05     4407.87    173.59 o 
   4   2   7      267.22      210.72     51.37 o 
   5   2   7     6773.18     6815.97    257.61 o 
   6   2   7       12.45        6.68     35.21 o 
  -8   3   7     3608.00     3875.51    184.20 o 
  -7   3   7     2949.97     3084.89    153.36 o 
  -6   3   7      134.75      119.77     37.91 o 
  -5   3   7     1351.84     1179.89     80.14 o 
  -4   3   7       87.96      110.72     46.65 o 
  -3   3   7     3865.93     3694.29     95.49 o 
  -2   3   7       99.23       81.62     21.29 o 
  -1   3   7    10021.72     9945.94    175.07 o 
   0   3   7     4617.12     4652.96    100.73 o 
   1   3   7     4423.27     4424.90     93.24 o 
   2   3   7    28879.95    26871.03    609.27 o 
   3   3   7     4399.11     4190.28    176.98 o 
   4   3   7     2779.11     2489.71    139.46 o 
   5   3   7     3907.27     3569.28    181.20 o 
   6   3   7       27.82        9.33     37.17 o 
  -7   4   7      622.15      533.94     75.18 o 
  -6   4   7     6823.82     6694.97    232.08 o 
  -5   4   7     2944.20     2969.63    137.74 o 
  -4   4   7     3932.64     3957.98    108.92 o 
  -3   4   7    15239.57    14916.30    255.33 o 
  -2   4   7       24.02       22.65     14.31 o 
  -1   4   7     2026.34     1985.52     66.45 o 
   0   4   7     5631.61     5266.24    197.31 o 
   1   4   7      377.80      448.00     63.45 o 
   2   4   7      549.36      609.81     73.32 o 
   3   4   7      188.11       94.78     41.40 o 
   4   4   7     8314.99     7952.60    282.95 o 
   5   4   7     1777.59     1843.91    135.63 o 
   6   4   7     1889.04     1858.79    145.31 o 
  -7   5   7       71.51      101.16     45.13 o 
  -6   5   7      892.86      890.06     88.98 o 
  -5   5   7      210.74      228.43     35.66 o 
  -4   5   7     7983.94     7859.89    175.23 o 
  -3   5   7     2768.63     2616.58    160.75 o 
  -2   5   7     3207.33     3292.41    137.33 o 
  -1   5   7     7223.85     7135.79    150.82 o 
   0   5   7     1033.06     1026.79     48.66 o 
   1   5   7    13624.54    13579.99    382.44 o 
   2   5   7     9706.89     9543.21    311.19 o 
   3   5   7      476.30      456.74     74.54 o 
   4   5   7     3690.28     3593.58    189.06 o 
   5   5   7       44.42      124.24     58.29 o 
  -6   6   7     3695.42     3815.06    181.25 o 
  -5   6   7      320.39      322.43     76.12 o 
  -4   6   7     4914.90     4729.67    149.43 o 
  -3   6   7        3.92      -17.37     14.56 o 
  -2   6   7     4876.33     5028.43    310.55 o 
  -1   6   7     1222.69     1224.25    101.33 o 
   0   6   7     2675.27     2956.82    156.80 o 
   1   6   7     3100.13     2982.45    161.46 o 
   2   6   7      539.61      584.57     83.97 o 
   3   6   7    10535.57    10303.14    350.67 o 
   4   6   7     3841.02     3583.96    197.85 o 
  -6   7   7       14.27        9.87     31.18 o 
  -5   7   7     4831.06     4874.32    266.33 o 
  -4   7   7     5181.05     5171.97    151.65 o 
  -3   7   7       99.84       89.25     37.66 o 
  -2   7   7     5001.09     4935.29    136.94 o 
  -1   7   7     2364.03     2422.44    150.81 o 
   0   7   7      914.84      988.86    104.01 o 
   1   7   7     1405.77     1344.40    120.56 o 
   2   7   7       21.68       27.55     43.26 o 
   3   7   7      903.01      915.40    111.96 o 
  -4   8   7        0.05      -16.43     18.63 o 
  -3   8   7     2701.36     2644.77    104.16 o 
  -2   8   7     1950.61     1976.71     86.12 o 
  -1   8   7     1052.64     1029.62    112.41 o 
   0   8   7     7409.83     7600.99    298.57 o 
   1   8   7      259.81      393.30     84.51 o 
   2   8   7     5215.84     5131.85    248.04 o 
  -2   9   7       32.59       10.02     41.05 o 
  -2  -9   8      590.05      668.34    105.43 o 
  -1  -9   8      377.20      439.21     89.52 o 
   0  -9   8       29.55       10.66     37.32 o 
   1  -9   8     3133.75     3488.55    177.08 o 
   2  -9   8      115.27      116.58     45.77 o 
   3  -9   8     2644.36     2662.03    161.61 o 
  -3  -8   8      478.29      535.26     91.73 o 
  -2  -8   8    10881.80    11242.36    382.93 o 
  -1  -8   8     4115.87     4098.19    137.23 o 
   0  -8   8       75.79       47.83     26.92 o 
   1  -8   8     2065.70     1977.14    125.37 o 
   2  -8   8      209.10      174.43     48.08 o 
   3  -8   8      874.08     1002.66    100.37 o 
   4  -8   8      420.37      458.90     80.49 o 
  -4  -7   8     2535.16     2498.65    164.11 o 
  -3  -7   8     1445.06     1386.92    124.14 o 
  -2  -7   8     1397.73     1425.49     76.27 o 
  -1  -7   8      118.87       98.25     38.08 o 
   0  -7   8    11639.42    11923.03    247.86 o 
   1  -7   8     6010.82     6163.74    219.65 o 
   2  -7   8      918.59     1006.10     90.70 o 
   3  -7   8     6617.84     6481.60    238.36 o 
   4  -7   8      478.23      520.43     78.72 o 
   5  -7   8     1152.82     1233.12    112.90 o 
  -5  -6   8     3671.48     3768.21    203.35 o 
  -4  -6   8      164.73      117.61     49.65 o 
  -3  -6   8     5977.31     5953.26    239.64 o 
  -2  -6   8     3812.37     3899.97    121.15 o 
  -1  -6   8        7.88      -21.72     14.48 o 
   0  -6   8      642.63      754.39     54.98 o 
   1  -6   8     1443.70     1321.02     89.57 o 
   2  -6   8     3792.57     3844.57    161.76 o 
   3  -6   8     1645.01     1646.35    106.66 o 
   4  -6   8     2692.91     2960.89    150.86 o 
   5  -6   8     4062.74     4179.63    190.58 o 
   6  -6   8        8.56       -0.34     29.51 o 
  -6  -5   8     1972.95     2040.29    150.76 o 
  -5  -5   8     1328.14     1446.64    119.38 o 
  -4  -5   8     3644.97     3336.41    169.52 o 
  -3  -5   8     2773.50     2747.14     98.00 o 
  -2  -5   8      132.87       99.96     26.30 o 
  -1  -5   8     7253.08     6853.94    159.19 o 
   0  -5   8    17162.12    16264.35    287.94 o 
   1  -5   8      606.82      615.50     62.46 o 
   2  -5   8     3652.92     3642.10    148.84 o 
   3  -5   8      155.34      152.62     40.76 o 
   4  -5   8     4023.97     4086.57    171.09 o 
   5  -5   8     1292.55     1110.26     95.71 o 
   6  -5   8     1121.26     1011.80     95.41 o 
  -7  -4   8       99.08       35.90     39.53 o 
  -6  -4   8     3544.15     3392.10    180.86 o 
  -5  -4   8     1834.97     1949.39    127.92 o 
  -4  -4   8     6248.64     6246.03    152.33 o 
  -3  -4   8     4598.54     4385.49    121.09 o 
  -2  -4   8      524.48      611.43     58.56 o 
  -1  -4   8     4113.07     4060.16    110.94 o 
   0  -4   8      215.90      203.50     34.72 o 
   1  -4   8    16863.91    17074.08    392.12 o 
   2  -4   8    16446.08    16091.99    376.80 o 
   3  -4   8      512.26      524.31     58.09 o 
   4  -4   8     9036.04     8987.57    262.67 o 
   5  -4   8     1577.97     1616.30    101.36 o 
   6  -4   8     1406.32     1392.91    100.03 o 
   7  -4   8     1233.48     1279.28    125.42 o 
  -7  -3   8     3066.50     3266.68    183.76 o 
  -6  -3   8     6016.52     6450.13    252.41 o 
  -5  -3   8       62.58       40.94     19.29 o 
  -4  -3   8     7543.87     7810.94    170.07 o 
  -3  -3   8     2832.39     2822.37     89.37 o 
  -2  -3   8     2499.36     2642.60     83.90 o 
  -1  -3   8    11535.36    11358.94    331.84 o 
   0  -3   8      342.07      288.30     31.37 o 
   1  -3   8     3444.12     3358.02    124.63 o 
   2  -3   8        1.85       11.49     16.06 o 
   3  -3   8    11815.65    11407.26    287.91 o 
   4  -3   8     6321.92     6252.37    196.13 o 
   5  -3   8      714.02      681.21     65.80 o 
   6  -3   8     4880.97     4562.31    209.19 o 
   7  -3   8      234.85      203.11     59.52 o 
  -7  -2   8      312.14      317.28     68.95 o 
  -6  -2   8      716.10      703.01     81.76 o 
  -5  -2   8     4442.47     4528.02    120.65 o 
  -4  -2   8     6585.12     6423.25    144.83 o 
  -3  -2   8      253.56      277.89     30.24 o 
  -2  -2   8    13633.92    13565.79    233.76 o 
  -1  -2   8     7128.33     7473.72    110.09 o 
   0  -2   8    10858.56    10502.81    253.98 o 
   1  -2   8    20568.60    20862.72    436.02 o 
   2  -2   8     4294.31     4556.86    144.62 o 
   3  -2   8     2897.12     2833.85    110.34 o 
   4  -2   8      994.93      984.86     50.63 o 
   5  -2   8     2075.17     2005.17     77.83 o 
   6  -2   8      715.83      770.19     95.37 o 
   7  -2   8      426.30      333.24     75.18 o 
  -7  -1   8     5119.84     5528.25    224.57 o 
  -6  -1   8     1203.03     1235.87     62.73 o 
  -5  -1   8     2890.00     3017.59    113.58 o 
  -4  -1   8     1760.12     1760.24     65.93 o 
  -3  -1   8      644.08      613.46     38.88 o 
  -2  -1   8    10807.47    10506.00    271.71 o 
  -1  -1   8       85.94      128.98     16.12 o 
   0  -1   8     6345.83     5990.59    286.66 o 
   1  -1   8      151.86      233.50     22.59 o 
   2  -1   8    21265.72    21841.56    326.60 o 
   3  -1   8    11162.25    11320.46    207.65 o 
   4  -1   8     1052.08     1036.98     50.21 o 
   5  -1   8     2809.18     2655.11    145.45 o 
   6  -1   8     2639.40     2723.41    162.45 o 
   7  -1   8      344.70      361.62     79.36 o 
  -8   0   8      363.83      521.07     79.50 o 
  -7   0   8      798.62      808.74     56.46 o 
  -6   0   8     4094.24     4020.72    198.20 o 
  -5   0   8    12545.67    12882.66    231.43 o 
  -4   0   8      124.99      135.23     22.17 o 
  -3   0   8     3953.36     4027.43    149.78 o 
  -2   0   8     7364.70     7714.28    133.37 o 
  -1   0   8      820.02      827.39     34.73 o 
   0   0   8     3321.18     3059.31     74.43 o 
   1   0   8     1175.07     1173.84     45.29 o 
   2   0   8     3195.40     3153.99     79.73 o 
   3   0   8       10.37       12.61     13.27 o 
   4   0   8    10601.65    10423.35    311.04 o 
   5   0   8     9300.96     9738.46    317.38 o 
   6   0   8       36.36       71.55     41.84 o 
   7   0   8     3071.54     3149.76    193.78 o 
  -7   1   8       54.98      111.08     38.60 o 
  -6   1   8     1170.61     1174.41    147.86 o 
  -5   1   8      138.52      198.31     27.18 o 
  -4   1   8     4237.31     4256.58    139.86 o 
  -3   1   8    17888.79    17279.42    216.00 o 
  -2   1   8      556.61      574.81     36.08 o 
  -1   1   8    16183.68    16480.98    252.38 o 
   0   1   8    14170.49    14902.56    238.76 o 
   1   1   8     4869.38     4973.60    103.52 o 
   2   1   8    17693.59    18410.93    280.56 o 
   3   1   8     2711.81     2797.02    133.72 o 
   4   1   8     1057.80     1196.88     94.87 o 
   5   1   8      574.43      574.70     82.11 o 
   6   1   8     2607.68     2790.69    169.37 o 
   7   1   8     3146.57     3051.74    193.09 o 
  -8   2   8     2259.58     1938.74    126.01 o 
  -7   2   8      654.62      660.58     76.46 o 
  -6   2   8     6194.21     5848.22    204.09 o 
  -5   2   8     1226.42     1215.79     82.25 o 
  -4   2   8       38.29       53.79     12.76 o 
  -3   2   8     1927.21     1961.68     49.06 o 
  -2   2   8     3208.72     3161.09     86.94 o 
  -1   2   8     6058.45     5950.28    119.80 o 
   0   2   8       56.66       57.04     14.34 o 
   1   2   8     8594.64     8679.67    153.73 o 
   2   2   8     5149.60     5357.40    188.96 o 
   3   2   8     2854.15     3029.05    145.01 o 
   4   2   8    14429.64    14418.19    405.18 o 
   5   2   8     1348.26     1211.56    111.37 o 
   6   2   8      541.76      536.05     91.54 o 
  -7   3   8     2427.25     2740.26    145.60 o 
  -6   3   8      960.96     1032.72     86.97 o 
  -5   3   8     1941.98     1881.13    104.94 o 
  -4   3   8     5982.71     5837.66    348.81 o 
  -3   3   8     3601.01     3512.60     94.72 o 
  -2   3   8      277.63      293.44     29.36 o 
  -1   3   8     4747.44     5035.92    129.32 o 
   0   3   8      448.41      366.45     91.93 o 
   1   3   8     9836.40     9647.42    168.46 o 
   2   3   8     1246.47     1127.34     85.84 o 
   3   3   8     2641.30     2442.72    135.58 o 
   4   3   8     3202.48     2854.77    154.10 o 
   5   3   8     2191.16     2231.76    146.39 o 
   6   3   8     4973.44     4613.58    226.04 o 
  -7   4   8     2522.13     2527.77    144.32 o 
  -6   4   8       23.21       -2.06     24.90 o 
  -5   4   8     2147.51     1946.49    110.83 o 
  -4   4   8     1347.29     1190.94     58.55 o 
  -3   4   8     3342.91     3441.16    129.81 o 
  -2   4   8    13633.62    12908.50    229.10 o 
  -1   4   8     1295.86     1087.15     68.53 o 
   0   4   8     7809.28     7868.99    153.53 o 
   1   4   8    10295.15    10327.35    311.29 o 
   2   4   8     1064.57     1243.53     97.82 o 
   3   4   8     7745.38     7338.42    263.11 o 
   4   4   8      692.85      634.07     86.82 o 
   5   4   8      296.98      212.63     64.18 o 
  -7   5   8     2585.84     2978.33    163.87 o 
  -6   5   8      165.29      259.97     56.23 o 
  -5   5   8     4781.23     4775.67    137.69 o 
  -4   5   8     1803.13     1915.70     79.83 o 
  -3   5   8     1152.13     1072.42     58.62 o 
  -2   5   8       41.29       14.50     16.07 o 
  -1   5   8     2827.25     2819.06     87.14 o 
   0   5   8     4325.49     4495.40    232.84 o 
   1   5   8       42.48       90.31     38.70 o 
   2   5   8     3708.71     3502.54    176.24 o 
   3   5   8     3647.06     3338.77    177.37 o 
   4   5   8     1353.45     1152.34    116.92 o 
   5   5   8     5001.88     4961.60    243.13 o 
  -6   6   8     1445.22     1350.78    112.11 o 
  -5   6   8     2835.73     2807.88    145.75 o 
  -4   6   8      242.24      266.17     68.92 o 
  -3   6   8    11134.21    11155.21    227.95 o 
  -2   6   8     4430.88     4486.77    124.97 o 
  -1   6   8      194.56      200.21     31.00 o 
   0   6   8     1937.28     1909.62    128.32 o 
   1   6   8      291.01      307.90     66.64 o 
   2   6   8     2445.93     2356.34    150.81 o 
   3   6   8      103.37       19.10     36.14 o 
   4   6   8     2343.52     2627.16    174.67 o 
  -5   7   8      579.66      527.00     58.55 o 
  -4   7   8     2053.37     2072.86     94.09 o 
  -3   7   8     1860.49     1793.82     84.66 o 
  -2   7   8     1704.18     1768.58    114.54 o 
  -1   7   8     9757.25    10013.17    338.98 o 
   0   7   8     1884.58     1942.66    138.24 o 
   1   7   8     1019.79      769.75    101.06 o 
   2   7   8     2314.92     2270.65    156.80 o 
   3   7   8       66.58      -13.46     39.83 o 
  -4   8   8      579.93      604.42     62.51 o 
  -3   8   8       44.83       75.92     24.78 o 
  -2   8   8      613.08      681.80    100.08 o 
  -1   8   8      295.57      310.60     76.41 o 
   0   8   8     2408.29     2432.31    164.70 o 
   1   8   8     4451.65     4602.04    234.29 o 
  -1  -9   9        8.78       30.89     53.77 o 
   0  -9   9     2808.29     3531.71    181.20 o 
   1  -9   9     1628.55     1632.26    124.53 o 
   2  -9   9      293.42      287.91     65.36 o 
  -3  -8   9     3256.52     3416.31    200.94 o 
  -2  -8   9       12.59       45.72     51.02 o 
  -1  -8   9     1764.34     2086.89    155.32 o 
   0  -8   9     1765.85     1900.14    139.27 o 
   1  -8   9     1169.22     1215.49    106.71 o 
   2  -8   9     8792.16     8588.87    292.73 o 
   3  -8   9     2277.80     2619.85    154.59 o 
   4  -8   9      706.31      729.24     95.27 o 
  -4  -7   9      190.67       87.31     51.51 o 
  -3  -7   9     1466.49     1308.94    123.65 o 
  -2  -7   9      538.53      462.59     52.09 o 
  -1  -7   9     4345.42     4200.33    249.90 o 
   0  -7   9      461.75      558.57     54.37 o 
   1  -7   9     2492.40     2303.06    129.74 o 
   2  -7   9     1475.55     1511.31    106.41 o 
   3  -7   9       86.80       77.34     37.66 o 
   4  -7   9     4809.34     5255.90    222.55 o 
   5  -7   9      614.67      502.46     82.25 o 
  -5  -6   9      445.07      372.67     80.49 o 
  -4  -6   9     8773.56     9059.81    325.48 o 
  -3  -6   9     2119.34     2207.33     94.92 o 
  -2  -6   9      625.35      600.67     53.46 o 
  -1  -6   9     7476.12     7508.14    209.96 o 
   0  -6   9       69.30       61.27     37.05 o 
   1  -6   9     4053.22     4243.66    172.36 o 
   2  -6   9     2105.74     2318.38    125.07 o 
   3  -6   9      132.10       53.38     31.67 o 
   4  -6   9       52.23       72.38     35.16 o 
   5  -6   9      135.94       93.50     41.25 o 
   6  -6   9     2165.50     2484.85    154.64 o 
  -6  -5   9     2144.31     2314.45    161.07 o 
  -5  -5   9       11.49       -4.27     29.12 o 
  -4  -5   9     2140.89     2106.88    136.17 o 
  -3  -5   9      101.55      144.15     29.32 o 
  -2  -5   9     4993.92     4898.76    135.21 o 
  -1  -5   9     2452.73     2458.74     90.62 o 
   0  -5   9     7761.27     7540.79    172.84 o 
   1  -5   9     4788.24     4934.89    179.58 o 
   2  -5   9     1433.07     1518.19     94.48 o 
   3  -5   9    13665.11    13531.62    358.53 o 
   4  -5   9     2613.83     2882.37    142.85 o 
   5  -5   9       30.95       47.29     31.77 o 
   6  -5   9     1064.43     1088.26    100.42 o 
  -6  -4   9       91.69      120.07     49.16 o 
  -5  -4   9     7265.71     7002.58    265.62 o 
  -4  -4   9     6515.01     6596.81    161.74 o 
  -3  -4   9       70.11      100.03     30.96 o 
  -2  -4   9     3396.82     3254.22    103.26 o 
  -1  -4   9      245.11      249.31     33.83 o 
   0  -4   9     8020.19     7945.24    196.30 o 
   1  -4   9     1329.15     1291.16     80.68 o 
   2  -4   9     4954.91     5347.73    181.94 o 
   3  -4   9     1864.50     1763.96     99.24 o 
   4  -4   9     1341.49     1353.33     90.55 o 
   5  -4   9     6210.73     6184.21    216.56 o 
   6  -4   9     1178.99     1203.21     94.83 o 
  -7  -3   9      647.33      750.40     99.44 o 
  -6  -3   9       95.92       63.64     39.48 o 
  -5  -3   9     2401.56     2364.05    107.76 o 
  -4  -3   9      171.25      220.07     32.72 o 
  -3  -3   9    11310.24    10621.24    209.13 o 
  -2  -3   9    13771.04    14066.46    565.96 o 
  -1  -3   9     1528.90     1527.87    142.88 o 
   0  -3   9    10340.03    10046.31    261.05 o 
   1  -3   9     2283.04     2331.30    104.30 o 
   2  -3   9     3988.86     4093.10    147.61 o 
   3  -3   9     2279.64     2359.88    109.16 o 
   4  -3   9      255.57      200.36     40.37 o 
   5  -3   9      738.91      660.95     52.13 o 
   6  -3   9     1551.89     1592.53    123.06 o 
   7  -3   9     2572.48     2380.25    164.75 o 
  -7  -2   9      414.16      343.45     70.86 o 
  -6  -2   9     1966.74     1961.72    125.62 o 
  -5  -2   9     1900.64     1952.19     77.92 o 
  -4  -2   9      188.08      174.91     28.75 o 
  -3  -2   9      474.67      498.10     40.04 o 
  -2  -2   9     1338.94     1279.49     57.06 o 
  -1  -2   9    21936.09    21856.55    360.97 o 
   0  -2   9     6003.38     5990.83    155.18 o 
   1  -2   9    10147.02    10560.26    182.97 o 
   2  -2   9    17594.90    18110.93    287.11 o 
   3  -2   9      984.28      977.59     55.12 o 
   4  -2   9     7015.93     6739.21    152.03 o 
   5  -2   9     6000.17     5973.84    232.72 o 
   6  -2   9        7.91       10.51     31.77 o 
   7  -2   9      451.68      451.98     86.48 o 
  -7  -1   9      527.76      660.88     84.12 o 
  -6  -1   9     6351.58     6426.53    156.22 o 
  -5  -1   9       20.73       11.07     22.74 o 
  -4  -1   9     8286.28     8025.66    166.54 o 
  -3  -1   9     8180.85     8214.63    236.60 o 
  -2  -1   9      846.40      964.59     47.26 o 
  -1  -1   9     2420.17     2342.89     53.22 o 
   0  -1   9       52.59       36.74     25.58 o 
   1  -1   9     7042.04     6623.90    129.90 o 
   2  -1   9     5275.20     5479.99    118.22 o 
   3  -1   9     2136.93     2127.49     79.99 o 
   4  -1   9     8289.59     8663.48    226.04 o 
   5  -1   9      243.60      239.30     55.69 o 
   6  -1   9     5464.11     5251.97    235.57 o 
   7  -1   9     1635.02     1789.99    145.85 o 
  -7   0   9     1680.80     1828.25     81.66 o 
  -6   0   9     1610.25     1642.28     71.93 o 
  -5   0   9     1003.27     1015.69     52.60 o 
  -4   0   9     5568.56     5272.30    304.76 o 
  -3   0   9       32.23       26.14     15.04 o 
  -2   0   9    21015.10    20424.12    250.20 o 
  -1   0   9    26340.61    26652.57    510.54 o 
   0   0   9     2615.37     2931.53     89.35 o 
   1   0   9     6331.13     6478.73    128.99 o 
   2   0   9     1569.91     1713.05     59.11 o 
   3   0   9     2240.92     2374.70     72.73 o 
   4   0   9     1459.51     1650.97    109.56 o 
   5   0   9     1545.44     1527.17    116.63 o 
   6   0   9     4532.78     4217.83    212.04 o 
   7   0   9        8.29       28.04     44.79 o 
  -7   1   9     2649.74     2503.17    135.49 o 
  -6   1   9     1315.60     1380.64     93.79 o 
  -5   1   9     1971.22     2045.60     73.03 o 
  -4   1   9     2147.82     2111.96     69.78 o 
  -3   1   9       42.69       57.89     13.14 o 
  -2   1   9     3665.91     3635.49     70.67 o 
  -1   1   9     2137.85     2288.72    102.02 o 
   0   1   9    12105.51    11621.50    195.47 o 
   1   1   9    20053.85    20906.88    314.36 o 
   2   1   9      103.92      227.83     59.47 o 
   3   1   9    14114.40    13516.59    367.12 o 
   4   1   9     1462.95     1467.61    106.91 o 
   5   1   9     5778.28     5700.56    238.81 o 
   6   1   9     2319.44     2271.04    157.98 o 
  -7   2   9     1790.77     1764.31    112.85 o 
  -6   2   9      171.05      176.34     44.93 o 
  -5   2   9     5213.81     5195.89    185.13 o 
  -4   2   9     4133.84     4157.16    104.53 o 
  -3   2   9     4840.51     4709.68     85.93 o 
  -2   2   9    17920.85    17900.97    281.20 o 
  -1   2   9      672.94      698.70     38.15 o 
   0   2   9     3272.72     3256.32    196.06 o 
   1   2   9       69.46       74.49     16.48 o 
   2   2   9     4080.34     3822.62    157.93 o 
   3   2   9     2726.57     2435.21    131.26 o 
   4   2   9       57.82       69.78     35.16 o 
   5   2   9     3676.87     3907.18    196.13 o 
   6   2   9      237.30      215.92     64.08 o 
  -7   3   9      587.36      524.21     75.82 o 
  -6   3   9     2020.74     1764.31    109.85 o 
  -5   3   9      912.81      946.78     80.63 o 
  -4   3   9      461.09      511.11     41.01 o 
  -3   3   9     6237.93     5907.31    183.39 o 
  -2   3   9       17.65       16.89     13.81 o 
  -1   3   9    10889.02    10804.46    194.60 o 
   0   3   9    16635.80    16424.54    264.77 o 
   1   3   9      189.68      177.38     22.12 o 
   2   3   9     3879.87     3687.28    165.34 o 
   3   3   9      306.76      195.94     49.99 o 
   4   3   9     3335.66     3297.62    173.89 o 
   5   3   9      278.89      261.89     64.82 o 
   6   3   9       29.68       34.57     46.60 o 
  -7   4   9      464.68      392.02     68.65 o 
  -6   4   9      989.61     1108.09     96.94 o 
  -5   4   9     1530.32     1522.29     94.95 o 
  -4   4   9      394.20      356.42     38.56 o 
  -3   4   9     1567.18     1554.31     66.10 o 
  -2   4   9      672.01      675.25     78.18 o 
  -1   4   9     4316.20     4257.08    108.69 o 
   0   4   9      446.70      454.55     62.37 o 
   1   4   9    15017.88    15579.27    420.94 o 
   2   4   9     5868.63     6319.99    239.84 o 
   3   4   9       95.42      184.00     52.20 o 
   4   4   9     3825.94     3707.02    191.81 o 
   5   4   9     1207.34     1203.36    124.29 o 
  -7   5   9     2510.30     2549.03    152.23 o 
  -6   5   9     2936.32     2853.59    151.49 o 
  -5   5   9       20.19       25.40     22.75 o 
  -4   5   9     7103.82     7250.50    264.42 o 
  -3   5   9     4152.26     4000.93    115.63 o 
  -2   5   9      834.26      932.41     53.70 o 
  -1   5   9     6195.33     6259.32    144.11 o 
   0   5   9     1940.07     1866.20    121.54 o 
   1   5   9      965.88     1114.72    102.83 o 
   2   5   9        9.55       27.06     33.44 o 
   3   5   9     7664.99     7676.76    290.17 o 
   4   5   9     1354.71     1366.49    129.15 o 
  -6   6   9       84.17       43.46     37.81 o 
  -5   6   9     2254.95     2426.41    136.91 o 
  -4   6   9     3688.34     3851.81    169.42 o 
  -3   6   9      168.65      145.74     30.39 o 
  -2   6   9     7677.06     7642.60    174.83 o 
  -1   6   9     1893.07     1795.89     75.14 o 
   0   6   9     3210.67     3294.92    173.40 o 
   1   6   9     4636.69     5044.49    225.30 o 
   2   6   9      527.39      542.92     87.70 o 
   3   6   9     1018.27     1095.57    119.18 o 
   4   6   9      272.87      307.95     82.55 o 
  -5   7   9      258.49      396.90     84.88 o 
  -4   7   9       93.93      140.38     55.44 o 
  -3   7   9      599.66      630.86     57.78 o 
  -2   7   9     1301.82     1416.04     75.35 o 
  -1   7   9      148.05      186.61     57.16 o 
   0   7   9     2689.73     2784.55    170.60 o 
   1   7   9     1040.31     1006.39    114.71 o 
   2   7   9     2991.16     3083.71    187.54 o 
   3   7   9     4828.18     5362.17    258.30 o 
  -4   8   9      456.03      518.89     62.55 o 
  -3   8   9     1763.68     1727.84    204.19 o 
  -2   8   9     2434.12     2488.83    167.06 o 
  -1   8   9      216.11      265.91     73.32 o 
   0   8   9     3023.27     3101.29    190.93 o 
   1   8   9      506.88      502.61     97.28 o 
  -1  -9  10     3706.82     4114.12    285.53 o 
   0  -9  10       27.17       17.24     35.60 o 
   1  -9  10     4200.62     4579.50    213.66 o 
   2  -9  10     1318.75     1090.61    113.53 o 
  -3  -8  10      338.47      276.96     76.61 o 
  -2  -8  10      627.42      755.80    108.87 o 
  -1  -8  10       63.00       73.90     31.74 o 
   0  -8  10     1011.17     1066.00     76.57 o 
   1  -8  10     1601.85     1642.97    118.40 o 
   2  -8  10       24.87       47.19     37.37 o 
   3  -8  10     3162.37     2993.40    169.66 o 
   4  -8  10      246.04      251.62     62.95 o 
  -4  -7  10      304.47      301.42     74.89 o 
  -3  -7  10     4156.94     4105.57    212.24 o 
  -2  -7  10     9080.63     9628.50    263.24 o 
  -1  -7  10     1582.03     1526.02     83.53 o 
   0  -7  10     3209.63     3059.71    230.21 o 
   1  -7  10     6245.70     6175.82    229.72 o 
   2  -7  10      193.13      155.18     45.91 o 
   3  -7  10     1143.56     1119.09    102.88 o 
   4  -7  10        0.18        5.40     32.61 o 
   5  -7  10     1038.44     1062.28    111.33 o 
  -4  -6  10      711.01      572.34     90.06 o 
  -3  -6  10     2440.62     2339.23    100.38 o 
  -2  -6  10      610.01      622.75     57.37 o 
  -1  -6  10     5647.09     5876.88    213.74 o 
   0  -6  10    13465.90    13372.43    274.31 o 
   1  -6  10       24.21       18.51     24.46 o 
   2  -6  10     5334.63     5255.75    203.65 o 
   3  -6  10     3616.59     3636.55    168.53 o 
   4  -6  10      471.31      455.91     72.38 o 
   5  -6  10     1452.20     1548.39    117.56 o 
  -6  -5  10     1724.00     1764.16    143.88 o 
  -5  -5  10     4726.73     4398.00    215.92 o 
  -4  -5  10     1208.88     1257.52     75.00 o 
  -3  -5  10     4445.47     4615.51    137.47 o 
  -2  -5  10     2234.89     2248.25     90.73 o 
  -1  -5  10       97.80      104.83     41.77 o 
   0  -5  10      274.22      282.66     38.07 o 
   1  -5  10     3491.55     3395.10    147.71 o 
   2  -5  10     4216.65     4307.55    172.66 o 
   3  -5  10      300.33      327.39     56.28 o 
   4  -5  10     3015.40     3132.42    152.13 o 
   5  -5  10     2024.63     2228.86    132.20 o 
   6  -5  10      973.82     1068.71    102.19 o 
  -6  -4  10     1139.48     1309.19    123.26 o 
  -5  -4  10      309.73      219.26     58.98 o 
  -4  -4  10     5255.65     4975.05    139.80 o 
  -3  -4  10     3128.27     2974.55    102.53 o 
  -2  -4  10     2248.14     2488.63     92.25 o 
  -1  -4  10    23154.97    22525.80    864.28 o 
   0  -4  10     5719.63     5551.37    186.46 o 
   1  -4  10      141.16      185.67     39.68 o 
   2  -4  10     2435.60     2382.46    117.91 o 
   3  -4  10     1780.05     1793.38    104.79 o 
   4  -4  10     2335.61     2275.95    119.77 o 
   5  -4  10      378.67      363.05     59.96 o 
   6  -4  10     2867.15     2790.69    109.70 o 
  -7  -3  10      504.28      451.98     86.04 o 
  -6  -3  10     1931.64     2023.15    138.24 o 
  -5  -3  10     1193.80     1304.33    122.10 o 
  -4  -3  10     4548.82     4546.17    159.65 o 
  -3  -3  10      240.35      257.79     34.28 o 
  -2  -3  10     4016.09     4081.99    115.99 o 
  -1  -3  10     2049.38     1912.68     98.95 o 
   0  -3  10     7683.65     7719.34    221.96 o 
   1  -3  10    19068.53    19096.84    430.18 o 
   2  -3  10      394.32      347.97     49.01 o 
   3  -3  10     4690.41     4777.70    170.30 o 
   4  -3  10     5432.18     5709.74    193.97 o 
   5  -3  10       56.02      147.16     43.31 o 
   6  -3  10     5541.55     5194.47    234.83 o 
  -7  -2  10     4295.68     4520.72    214.35 o 
  -6  -2  10     1394.78     1444.92     72.73 o 
  -5  -2  10     3131.96     3184.26    104.51 o 
  -4  -2  10     3091.91     3233.99    101.54 o 
  -3  -2  10        1.22       -0.40     13.07 o 
  -2  -2  10     9393.99     9073.82    184.31 o 
  -1  -2  10      808.99      706.51     42.77 o 
   0  -2  10     2215.63     2301.07     97.16 o 
   1  -2  10      821.35      875.33     42.92 o 
   2  -2  10     6962.26     6983.59    202.39 o 
   3  -2  10     7201.34     6965.17    151.82 o 
   4  -2  10     2963.83     2982.79    102.76 o 
   5  -2  10     4265.35     4570.96    204.38 o 
   6  -2  10     3450.25     3310.83    185.08 o 
  -7  -1  10     1257.09     1276.87    108.03 o 
  -6  -1  10     1889.77     1781.99    109.70 o 
  -5  -1  10     7019.17     6965.17    256.07 o 
  -4  -1  10      434.35      440.42     39.42 o 
  -3  -1  10     5198.59     5201.33    126.22 o 
  -2  -1  10    17468.79    17295.06    287.64 o 
  -1  -1  10      525.41      624.46     33.79 o 
   0  -1  10    33833.61    34826.66    501.72 o 
   1  -1  10    11489.56    11584.91    465.16 o 
   2  -1  10     1963.38     1929.56     72.21 o 
   3  -1  10     1824.26     1864.03     68.00 o 
   4  -1  10      203.91      207.33     49.40 o 
   5  -1  10     4142.43     4280.88    198.69 o 
   6  -1  10      113.51      113.83     52.84 o 
  -7   0  10     3659.50     3824.17    122.42 o 
  -6   0  10      309.59      302.37     38.48 o 
  -5   0  10     4205.62     4155.19    114.75 o 
  -4   0  10      175.75      199.71     48.98 o 
  -3   0  10    13599.63    13949.88    243.30 o 
  -2   0  10     3630.36     3494.06     70.32 o 
  -1   0  10     4358.86     4415.30     98.77 o 
   0   0  10     4247.25     4428.14    101.22 o 
   1   0  10     3184.00     3233.80     86.14 o 
   2   0  10     9601.04     9559.01    212.02 o 
   3   0  10     4716.45     4836.07    115.98 o 
   4   0  10     2579.32     2524.92    141.13 o 
   5   0  10     4762.80     4916.47    220.44 o 
   6   0  10      130.54       76.02     47.54 o 
  -7   1  10      437.82      497.21     70.71 o 
  -6   1  10     6486.96     6902.94    233.36 o 
  -5   1  10     3911.55     3715.54    164.88 o 
  -4   1  10      276.10      307.84     43.80 o 
  -3   1  10     4501.60     4592.60     85.87 o 
  -2   1  10      308.06      375.94     31.16 o 
  -1   1  10     7260.20     7404.77    145.21 o 
   0   1  10     2697.33     2848.04     78.84 o 
   1   1  10     3032.38     3305.99    103.74 o 
   2   1  10     1988.28     2069.12    126.45 o 
   3   1  10     1993.40     1971.39    116.68 o 
   4   1  10     9029.01     9515.67    311.19 o 
   5   1  10     1347.99     1386.38    116.09 o 
   6   1  10     2316.73     2483.67    166.47 o 
  -7   2  10       48.92        2.46     26.27 o 
  -6   2  10     1225.51     1148.07     89.82 o 
  -5   2  10      658.27      674.63     70.47 o 
  -4   2  10    10139.81    10069.89    278.39 o 
  -3   2  10     8093.50     7837.71    156.60 o 
  -2   2  10     7740.58     7766.71    239.57 o 
  -1   2  10    10797.14    10599.09    217.62 o 
   0   2  10     1855.36     2081.72     67.81 o 
   1   2  10     7893.30     8024.60    326.85 o 
   2   2  10     5572.24     5301.37    197.90 o 
   3   2  10       21.69       29.46     26.81 o 
   4   2  10     3535.15     3475.93    175.46 o 
   5   2  10      645.76      637.46     92.52 o 
   6   2  10     2340.92     2288.72    163.28 o 
  -7   3  10     2371.34     2532.19    144.42 o 
  -6   3  10     4140.27     4224.21    180.12 o 
  -5   3  10        4.95       -5.55     20.08 o 
  -4   3  10     1225.83     1222.25     59.89 o 
  -3   3  10        2.79       20.08     16.06 o 
  -2   3  10     5342.12     5452.72    230.11 o 
  -1   3  10     1853.10     1921.01     68.26 o 
   0   3  10     5951.41     6148.95    132.70 o 
   1   3  10     5346.87     5509.24    206.94 o 
   2   3  10     1225.29     1206.60     94.43 o 
   3   3  10     8242.09     8265.60    284.92 o 
   4   3  10     7292.06     7014.76    271.61 o 
   5   3  10       93.32       67.37     51.32 o 
  -7   4  10     2300.53     2451.41    146.44 o 
  -6   4  10       74.67       91.39     36.73 o 
  -5   4  10     4020.55     3644.61    160.53 o 
  -4   4  10     9578.14     9336.01    204.70 o 
  -3   4  10       19.80       16.20     16.52 o 
  -2   4  10     3421.13     3373.97    121.44 o 
  -1   4  10        8.02       20.69     15.27 o 
   0   4  10     3241.17     3159.28     90.67 o 
   1   4  10     2059.06     2216.34    132.10 o 
   2   4  10      281.09      270.48     61.29 o 
   3   4  10     7675.32     7550.71    279.81 o 
   4   4  10       43.83       89.52     47.39 o 
   5   4  10     4779.46     4306.17    225.35 o 
  -6   5  10      310.07      269.11     58.49 o 
  -5   5  10     1517.82     1614.67     80.12 o 
  -4   5  10       16.82       -0.73     18.26 o 
  -3   5  10     7270.98     7422.50    171.35 o 
  -2   5  10     8740.78     8437.21    181.81 o 
  -1   5  10       93.19      100.50     25.56 o 
   0   5  10     5984.39     6453.76    247.40 o 
   1   5  10      601.94      727.03     90.50 o 
   2   5  10     1241.70     1417.03    117.76 o 
   3   5  10     3829.92     3785.00    198.83 o 
   4   5  10        9.92       -8.59     38.25 o 
  -6   6  10      311.12      301.96     64.04 o 
  -5   6  10     2065.63     2041.78     94.45 o 
  -4   6  10      211.07      126.49     44.91 o 
  -3   6  10     1328.57     1386.14     72.20 o 
  -2   6  10        1.40       13.16     19.66 o 
  -1   6  10     2874.81     2773.26    160.87 o 
   0   6  10     2385.73     2400.19    152.03 o 
   1   6  10      124.07       99.83     50.24 o 
   2   6  10     4428.02     4778.48    231.49 o 
   3   6  10      484.39      442.06     91.19 o 
  -5   7  10      187.20      196.30     44.09 o 
  -4   7  10     1598.40     1755.26     89.44 o 
  -3   7  10     4949.97     4827.69    174.26 o 
  -2   7  10      277.48      271.00     42.44 o 
  -1   7  10     3317.94     3160.32    182.92 o 
   0   7  10      381.78      403.07     85.10 o 
   1   7  10     1597.89     1335.21    132.15 o 
   2   7  10     2909.19     2811.17    184.74 o 
  -3   8  10        4.67      -24.91     25.27 o 
  -2   8  10     2642.15     2700.28    176.64 o 
  -1   8  10     2866.54     3256.52    198.54 o 
   0   8  10       41.93       -6.78     39.73 o 
   0  -9  11      755.59      643.64     90.45 o 
   1  -9  11      286.87      233.70     62.66 o 
  -3  -8  11     6386.41     6186.77    291.65 o 
  -2  -8  11     1757.82     1823.14    154.29 o 
  -1  -8  11     4529.22     4652.24    155.98 o 
   0  -8  11     3979.22     4109.79    194.32 o 
   1  -8  11       92.64      119.08     47.00 o 
   2  -8  11      912.28     1056.73    108.53 o 
   3  -8  11      578.66      576.42     89.23 o 
  -4  -7  11     1921.16     1905.00    153.31 o 
  -3  -7  11     1760.06     1728.07    140.54 o 
  -2  -7  11     1217.42     1124.90     78.33 o 
  -1  -7  11     5797.67     5709.24    262.50 o 
   0  -7  11       82.86       32.41     31.28 o 
   1  -7  11     5962.30     6361.44    238.51 o 
   2  -7  11     8360.39     8739.34    296.31 o 
   3  -7  11       36.15       67.28     40.51 o 
   4  -7  11     3852.24     3817.07    193.53 o 
  -5  -6  11      297.01      384.41     84.41 o 
  -4  -6  11     1993.36     1952.49    147.66 o 
  -3  -6  11     1018.19     1035.36    109.14 o 
  -2  -6  11     1371.57     1419.20     78.27 o 
  -1  -6  11     1845.55     1709.11     83.70 o 
   0  -6  11       89.67       85.89     34.96 o 
   1  -6  11     8208.69     8142.25    265.18 o 
   2  -6  11      874.02      949.33     91.24 o 
   3  -6  11     4943.53     5119.77    210.72 o 
   4  -6  11     7446.04     7465.95    268.91 o 
   5  -6  11       87.77       46.21     35.26 o 
  -6  -5  11        4.98       18.17     41.89 o 
  -5  -5  11     4955.62     4535.94    223.48 o 
  -4  -5  11     9875.82     9801.32    226.48 o 
  -3  -5  11       41.12       71.28     26.18 o 
  -2  -5  11     7352.85     7671.84    250.47 o 
  -1  -5  11     5013.36     5040.35    142.39 o 
   0  -5  11      740.00      641.68     70.12 o 
   1  -5  11     9475.65     9106.07    275.00 o 
   2  -5  11     1350.80     1406.66     98.80 o 
   3  -5  11     3786.40     3904.28    171.38 o 
   4  -5  11       81.61       80.63     36.00 o 
   5  -5  11     2515.07     3026.21    157.34 o 
   6  -5  11     1579.46     1497.66    114.08 o 
  -6  -4  11      507.07      411.96     81.08 o 
  -5  -4  11     2082.69     1937.26    136.62 o 
  -4  -4  11       67.34       85.67     27.04 o 
  -3  -4  11     7488.18     7615.21    203.57 o 
  -2  -4  11     1656.75     1535.59     73.86 o 
  -1  -4  11      273.69      300.34     39.22 o 
   0  -4  11     2277.69     2277.28    115.74 o 
   1  -4  11      897.64      755.41     71.45 o 
   2  -4  11     4202.91     4142.50    164.56 o 
   3  -4  11    12732.72    12446.46    337.41 o 
   4  -4  11      746.68      637.55     72.53 o 
   5  -4  11     3515.57     3543.84    163.72 o 
   6  -4  11     1217.93     1049.02    113.53 o 
  -7  -3  11      235.38      275.00     72.43 o 
  -6  -3  11     1527.52     1635.50    124.88 o 
  -5  -3  11     8336.32     8211.45    194.09 o 
  -4  -3  11     2224.64     2059.95    107.03 o 
  -3  -3  11      353.75      413.32     42.87 o 
  -2  -3  11     1265.93     1307.45     65.56 o 
  -1  -3  11     1729.09     1955.31    111.40 o 
   0  -3  11     2242.76     2113.55     90.68 o 
   1  -3  11      320.13      261.64     43.90 o 
   2  -3  11     8939.03     8200.54    240.38 o 
   3  -3  11      350.70      355.54     38.16 o 
   4  -3  11     5335.83     5145.14    203.50 o 
   5  -3  11     6289.08     6149.02    161.28 o 
   6  -3  11       66.22       48.08     43.12 o 
  -7  -2  11      499.27      569.93     88.34 o 
  -6  -2  11     2393.59     2333.19     94.34 o 
  -5  -2  11     1696.93     1766.17     85.89 o 
  -4  -2  11     8190.43     8285.18    184.52 o 
  -3  -2  11    16101.55    16188.38    287.81 o 
  -2  -2  11      173.24      146.45     27.91 o 
  -1  -2  11    10156.63     9858.92    197.23 o 
   0  -2  11     5328.96     5288.98    114.59 o 
   1  -2  11     1149.07     1050.85     48.72 o 
   2  -2  11     4814.21     4650.78    115.16 o 
   3  -2  11      525.90      609.83    125.32 o 
   4  -2  11      418.97      478.30     43.78 o 
   5  -2  11      187.84      163.38     49.84 o 
   6  -2  11     4947.55     4772.05    229.97 o 
  -7  -1  11       21.24       53.02     25.87 o 
  -6  -1  11     4398.25     4377.51    130.36 o 
  -5  -1  11      257.49      304.01     48.25 o 
  -4  -1  11      823.11      869.86     54.23 o 
  -3  -1  11       18.89       58.78     59.32 o 
  -2  -1  11    10146.65    10303.23    424.16 o 
  -1  -1  11     6644.05     6344.14    259.38 o 
   0  -1  11      281.49      214.17     49.89 o 
   1  -1  11    19727.62    19323.02    304.38 o 
   2  -1  11     3325.45     3142.22     96.81 o 
   3  -1  11     1578.06     1536.96     64.10 o 
   4  -1  11     6783.43     7289.02    259.53 o 
   5  -1  11      800.94      935.98    101.75 o 
   6  -1  11      184.79      150.07     57.85 o 
  -7   0  11     1422.34     1537.83    109.95 o 
  -6   0  11     3096.47     3099.36    212.26 o 
  -5   0  11      773.71      794.37     65.58 o 
  -4   0  11    11320.18    11127.83    215.34 o 
  -3   0  11     3297.29     3322.05    174.62 o 
  -2   0  11      615.18      524.35     39.04 o 
  -1   0  11     1589.94     1511.30     55.82 o 
   0   0  11     1919.62     2130.99    109.14 o 
   1   0  11     9294.37     9214.68    174.28 o 
   2   0  11       90.54      139.71     48.30 o 
   3   0  11     2790.15     2974.74    145.26 o 
   4   0  11      642.28      537.77     75.87 o 
   5   0  11     1712.81     1602.50    125.12 o 
  -7   1  11     1805.63     1891.05    122.72 o 
  -6   1  11      173.72      205.27     48.91 o 
  -5   1  11     2139.77     2194.68    119.23 o 
  -4   1  11     1683.81     1787.78     69.94 o 
  -3   1  11     7329.93     7487.89    207.70 o 
  -2   1  11    16340.92    15256.74    276.30 o 
  -1   1  11     3311.83     3290.00     89.75 o 
   0   1  11     6118.09     6407.59    135.10 o 
   1   1  11     2638.34     2747.39    106.88 o 
   2   1  11       44.83       18.63     23.57 o 
   3   1  11     2406.67     2220.07    127.68 o 
   4   1  11       10.84        0.05     26.32 o 
   5   1  11     1396.64     1360.21    123.60 o 
   6   1  11       70.95       79.16     53.28 o 
  -7   2  11     1822.88     1734.55    121.39 o 
  -6   2  11      213.91      184.40     46.41 o 
  -5   2  11     2573.46     2683.15    134.99 o 
  -4   2  11      133.78      185.43     41.59 o 
  -3   2  11      168.06      176.88     29.66 o 
  -2   2  11      111.10      120.06     25.81 o 
  -1   2  11     3350.82     3337.39     93.91 o 
   0   2  11    17903.54    17774.71    288.51 o 
   1   2  11      831.33      840.38     44.41 o 
   2   2  11     7609.58     7348.68    249.07 o 
   3   2  11     5614.97     5160.04    210.57 o 
   4   2  11      798.52      922.62    101.11 o 
   5   2  11     6419.90     6557.67    274.16 o 
  -7   3  11      691.68      574.94     80.58 o 
  -6   3  11     2561.66     2522.22    140.25 o 
  -5   3  11     3913.83     4218.67    176.20 o 
  -4   3  11       18.31       15.96     22.05 o 
  -3   3  11     5794.11     5638.18    135.94 o 
  -2   3  11     7787.54     7268.85    157.56 o 
  -1   3  11      239.27      261.73     42.99 o 
   0   3  11     2292.04     2313.29     77.59 o 
   1   3  11      913.88      848.32     85.05 o 
   2   3  11     6793.94     6420.66    238.56 o 
   3   3  11      915.38      989.21     99.29 o 
   4   3  11     4448.44     4445.24    213.52 o 
   5   3  11     1970.46     1975.61    150.27 o 
  -7   4  11        1.16      -25.39     26.66 o 
  -6   4  11     2839.98     2648.33    145.95 o 
  -5   4  11      336.71      320.32     57.55 o 
  -4   4  11     2178.69     2217.54     86.65 o 
  -3   4  11     1716.78     1607.05     71.54 o 
  -2   4  11      284.19      322.31     36.93 o 
  -1   4  11     8732.07     8801.18    181.73 o 
   0   4  11     7508.11     7400.89    157.95 o 
   1   4  11      549.02      695.99     84.81 o 
   2   4  11     2873.71     2896.51    161.41 o 
   3   4  11       77.82       99.59     44.93 o 
   4   4  11     2718.43     2626.92    168.04 o 
   5   4  11      543.01      485.17     96.79 o 
  -6   5  11     1080.05      997.51    100.72 o 
  -5   5  11       39.83        9.04     28.63 o 
  -4   5  11     1563.09     1576.48     76.69 o 
  -3   5  11     1179.57     1297.11     67.52 o 
  -2   5  11      710.94      656.17     50.90 o 
  -1   5  11     1883.40     1917.21     77.20 o 
   0   5  11      163.75      170.11     54.80 o 
   1   5  11     4824.68     4598.65    213.42 o 
   2   5  11     4313.32     4488.65    217.49 o 
   3   5  11     2327.72     1922.38    142.90 o 
   4   5  11     3746.87     3748.66    213.22 o 
  -5   6  11      804.24      938.64    119.43 o 
  -4   6  11     3436.00     3355.47    120.15 o 
  -3   6  11       11.95        8.33     19.53 o 
  -2   6  11     6234.27     6272.18    224.71 o 
  -1   6  11     4430.06     4614.86    217.94 o 
   0   6  11      833.32      739.94     97.38 o 
   1   6  11      363.81      445.01     86.77 o 
   2   6  11       92.75      110.15     56.77 o 
   3   6  11     1732.38     1936.77    155.32 o 
  -4   7  11      340.62      271.77     88.44 o 
  -3   7  11     1483.64     1600.60     85.80 o 
  -2   7  11     2095.12     2115.72    153.66 o 
  -1   7  11      422.86      358.82     78.77 o 
   0   7  11     4298.93     5126.55    249.66 o 
   1   7  11     3464.37     3986.98    220.64 o 
   2   7  11      324.26      233.16     72.78 o 
  -2   8  11     1408.37     1261.90    133.82 o 
  -1   8  11      996.90     1021.91    128.51 o 
  -2  -8  12     3837.42     4015.43    245.90 o 
  -1  -8  12      934.19     1050.45    107.59 o 
   0  -8  12     1724.69     1689.67    124.14 o 
   1  -8  12     1651.66     1649.99    126.60 o 
   2  -8  12       83.46       85.10     43.51 o 
   3  -8  12     4940.29     5267.78    241.11 o 
  -4  -7  12     2071.01     2079.23    163.82 o 
  -3  -7  12       94.25       98.02     53.58 o 
  -2  -7  12     1768.89     1850.33     96.64 o 
  -1  -7  12      262.57      297.19     89.50 o 
   0  -7  12     5889.82     5749.42    226.82 o 
   1  -7  12     1106.54      989.31     99.44 o 
   2  -7  12     2971.09     3030.87    165.10 o 
   3  -7  12     1433.49     1350.39    119.87 o 
   4  -7  12      452.45      464.11     83.38 o 
  -5  -6  12     1906.50     1827.61    151.64 o 
  -4  -6  12     1093.69      882.74    110.54 o 
  -3  -6  12     7029.87     7079.25    333.34 o 
  -2  -6  12     4162.61     4241.77    140.99 o 
  -1  -6  12     3064.94     2924.49    132.44 o 
   0  -6  12     5640.04     5954.49    221.67 o 
   1  -6  12     1009.26     1000.06     93.50 o 
   2  -6  12     3564.97     3742.57    175.70 o 
   3  -6  12     2711.52     2919.00    158.61 o 
   4  -6  12       74.59       70.91     41.69 o 
   5  -6  12     1370.62     1485.48    127.43 o 
  -5  -5  12      701.04      539.98     90.85 o 
  -4  -5  12      282.87      224.63     42.44 o 
  -3  -5  12     1910.90     2117.20     96.11 o 
  -2  -5  12       59.93       82.80     29.03 o 
  -1  -5  12     6095.61     6048.52    281.60 o 
   0  -5  12     7796.63     7639.25    249.36 o 
   1  -5  12     2262.46     2471.99    130.87 o 
   2  -5  12     7085.56     6908.34    238.46 o 
   3  -5  12       11.92       23.08     25.83 o 
   4  -5  12     2057.66     2115.37    130.82 o 
   5  -5  12     1932.03     2120.19    134.60 o 
  -6  -4  12     3064.82     3351.98    192.40 o 
  -5  -4  12     1095.25     1043.18     95.71 o 
  -4  -4  12     2356.10     2344.27     97.68 o 
  -3  -4  12     9402.29     9310.56    212.65 o 
  -2  -4  12       74.01       49.15     22.63 o 
  -1  -4  12      981.47     1019.82     75.35 o 
   0  -4  12      174.11      132.98     38.21 o 
   1  -4  12     3933.61     3726.91    156.26 o 
   2  -4  12     1157.23     1196.14     88.29 o 
   3  -4  12     3434.61     3543.20    157.63 o 
   4  -4  12     3974.37     3953.68    172.46 o 
   5  -4  12      274.26      163.49     35.11 o 
   6  -4  12     2211.35     2318.58    158.76 o 
  -6  -3  12     1374.85     1247.56    117.95 o 
  -5  -3  12      502.47      524.95     53.42 o 
  -4  -3  12     4718.92     4487.60    145.14 o 
  -3  -3  12       49.27       38.06     25.54 o 
  -2  -3  12    11085.84    10829.53    224.47 o 
  -1  -3  12    15489.32    15887.31    378.39 o 
   0  -3  12        6.91       10.69     14.60 o 
   1  -3  12     2762.65     2709.36     84.06 o 
   2  -3  12       13.60       24.21     15.35 o 
   3  -3  12     2798.56     2988.92     98.67 o 
   4  -3  12      925.67      933.04     61.29 o 
   5  -3  12     1354.05     1367.97    119.77 o 
   6  -3  12     3699.41     3482.26    197.41 o 
  -7  -2  12      547.19      549.26     86.77 o 
  -6  -2  12       24.61       55.91     26.32 o 
  -5  -2  12     1321.04     1214.95     82.16 o 
  -4  -2  12     1407.44     1483.98     72.68 o 
  -3  -2  12       98.02       84.17     28.80 o 
  -2  -2  12     5401.03     5200.50    136.23 o 
  -1  -2  12        3.76       40.12     24.50 o 
   0  -2  12     7056.49     6921.75    141.95 o 
   1  -2  12     9123.57     9019.69    190.63 o 
   2  -2  12      972.69      959.32     62.49 o 
   3  -2  12     3966.79     3954.34    112.07 o 
   4  -2  12       24.48       21.48     19.01 o 
   5  -2  12     3757.89     4022.53    199.08 o 
   6  -2  12     2220.99     2155.74    154.64 o 
  -7  -1  12     2761.37     2894.22    113.12 o 
  -6  -1  12      138.75      158.41     32.69 o 
  -5  -1  12     3964.50     4045.79    242.00 o 
  -4  -1  12      614.50      615.14     49.01 o 
  -3  -1  12     1936.40     1862.88     76.17 o 
  -2  -1  12     4424.48     4372.41    160.85 o 
  -1  -1  12      213.29      267.73     27.85 o 
   0  -1  12     3766.73     3809.47     97.65 o 
   1  -1  12        7.31       15.11     14.57 o 
   2  -1  12     7936.15     7765.39    163.00 o 
   3  -1  12     3778.58     3794.68    107.90 o 
   4  -1  12      221.59      238.32     53.72 o 
   5  -1  12     4169.34     4421.67    213.76 o 
   6  -1  12      202.51      170.99     64.33 o 
  -7   0  12        8.62       57.06     38.40 o 
  -6   0  12     3322.75     3498.50    115.06 o 
  -5   0  12     2311.74     2394.74    135.26 o 
  -4   0  12      811.18      871.88     55.60 o 
  -3   0  12    11867.69    11918.42    227.31 o 
  -2   0  12       20.13       14.24     19.15 o 
  -1   0  12     5179.09     5165.50    117.70 o 
   0   0  12    16404.51    16170.13    266.13 o 
   1   0  12      671.95      662.71     80.27 o 
   2   0  12     3853.44     3816.61    104.82 o 
   3   0  12     2664.00     2849.86    146.49 o 
   4   0  12     1551.88     1422.38    111.52 o 
   5   0  12     1817.28     1808.95    135.14 o 
   6   0  12       20.08      -23.57     33.79 o 
  -7   1  12      107.49       60.20     37.66 o 
  -6   1  12      755.90      862.22     88.05 o 
  -5   1  12      153.94      167.50     43.21 o 
  -4   1  12     1479.22     1459.14     65.10 o 
  -3   1  12     6686.70     6759.23    150.36 o 
  -2   1  12      203.28      250.75     30.45 o 
  -1   1  12     3676.80     3404.92     95.30 o 
   0   1  12     1189.57     1262.69     73.95 o 
   1   1  12     7698.40     7754.91    172.83 o 
   2   1  12     4622.26     5178.99    169.84 o 
   3   1  12       13.59       13.70     27.06 o 
   4   1  12     6916.46     7088.61    270.33 o 
   5   1  12      829.17      827.06    104.06 o 
   6   1  12      637.68      527.70     96.45 o 
  -7   2  12     1994.23     2112.08    135.73 o 
  -6   2  12     5292.19     5256.34    209.78 o 
  -5   2  12     1717.48     1692.91    109.07 o 
  -4   2  12     3637.45     3797.28    158.12 o 
  -3   2  12     2804.46     2730.09    126.94 o 
  -2   2  12      516.72      449.97     69.85 o 
  -1   2  12     6542.58     6751.97    149.15 o 
   0   2  12      145.72      150.99     25.86 o 
   1   2  12     1296.78     1322.47     57.20 o 
   2   2  12       30.42       14.00     26.52 o 
   3   2  12     4887.28     4886.96    208.51 o 
   4   2  12     6096.55     6057.37    252.16 o 
   5   2  12       42.95       31.62     40.86 o 
  -7   3  12     1085.24      916.14     99.00 o 
  -6   3  12       25.33       49.50     33.64 o 
  -5   3  12     4041.89     4016.84    174.62 o 
  -4   3  12     4852.93     4742.73    183.76 o 
  -3   3  12      209.07      201.09     53.48 o 
  -2   3  12     2378.43     2354.41    117.44 o 
  -1   3  12     6858.07     7089.19    156.90 o 
   0   3  12     2419.83     2450.52     82.13 o 
   1   3  12    11834.46    12091.76    358.38 o 
   2   3  12      681.53      721.28     85.84 o 
   3   3  12     2527.51     2525.02    154.49 o 
   4   3  12      191.27      162.49     58.68 o 
   5   3  12     1093.84      910.34    117.07 o 
  -6   4  12     1041.00      839.28     91.63 o 
  -5   4  12     1067.01      955.08     91.29 o 
  -4   4  12     1089.35     1125.97     87.66 o 
  -3   4  12     1550.49     1638.72     77.27 o 
  -2   4  12     7414.41     7414.59    251.72 o 
  -1   4  12       16.19       12.34     21.44 o 
   0   4  12     3921.99     4052.54    188.67 o 
   1   4  12      483.89      371.84     71.25 o 
   2   4  12     4284.21     4467.39    210.28 o 
   3   4  12     7928.59     7774.58    298.47 o 
   4   4  12      125.57      131.21     59.03 o 
  -6   5  12     1347.51     1440.30    121.93 o 
  -5   5  12     5184.63     4989.49    205.41 o 
  -4   5  12      160.58      139.51     32.09 o 
  -3   5  12     2281.20     2373.56     93.32 o 
  -2   5  12     1609.52     1511.41     72.31 o 
  -1   5  12     1205.59     1285.78     93.38 o 
   0   5  12     5805.91     5700.17    240.18 o 
   1   5  12        2.72      -44.05     29.51 o 
   2   5  12     3225.83     3292.27    189.85 o 
   3   5  12      448.59      476.83     89.23 o 
  -5   6  12      370.48      399.29     69.78 o 
  -4   6  12     1526.19     1541.63     89.35 o 
  -3   6  12     7148.12     7287.75    391.33 o 
  -2   6  12      104.36      134.43     31.71 o 
  -1   6  12     5333.24     5454.78    243.08 o 
   0   6  12     2801.66     2716.39    171.28 o 
   1   6  12      206.67      265.57     71.99 o 
   2   6  12     5335.22     5823.97    268.86 o 
  -4   7  12      254.11      295.68     49.28 o 
  -3   7  12      598.99      571.84     59.78 o 
  -2   7  12      172.52      276.47     75.38 o 
  -1   7  12     4934.25     5445.06    257.61 o 
   0   7  12        2.35       19.25     45.82 o 
   1   7  12     4086.18     4099.34    227.90 o 
  -2  -8  13      322.43      398.53     60.62 o 
  -1  -8  13      780.24      825.81    159.40 o 
   0  -8  13       92.20       72.43     42.67 o 
   1  -8  13     1705.71     1851.33    136.37 o 
   2  -8  13     3834.62     3858.27    200.75 o 
  -3  -7  13     2279.08     2352.68    158.15 o 
  -2  -7  13      495.37      503.84     61.46 o 
  -1  -7  13     6757.09     6696.97    190.16 o 
   0  -7  13      730.51      875.18     95.81 o 
   1  -7  13       28.90      -14.04     26.91 o 
   2  -7  13      776.22      755.02     94.43 o 
   3  -7  13     1209.84     1468.34    127.58 o 
  -4  -6  13     2005.01     1963.58    154.34 o 
  -3  -6  13       43.34       75.19     33.62 o 
  -2  -6  13     3556.17     3721.12    135.71 o 
  -1  -6  13     1375.95     1472.34     82.38 o 
   0  -6  13     3631.79     3741.69    175.36 o 
   1  -6  13     9911.05    10122.97    317.13 o 
   2  -6  13      540.52      534.33     78.18 o 
   3  -6  13     2088.47     2137.37    137.45 o 
   4  -6  13      411.40      317.23     70.22 o 
  -5  -5  13     1519.80     1511.11    139.46 o 
  -4  -5  13     3747.65     3513.78    131.28 o 
  -3  -5  13        1.97       19.79     25.50 o 
  -2  -5  13     5603.27     5727.24    164.80 o 
  -1  -5  13      200.57      198.09     37.07 o 
   0  -5  13     2250.59     2331.84    130.23 o 
   1  -5  13     1781.01     1700.96    109.95 o 
   2  -5  13     3733.18     3861.27    174.38 o 
   3  -5  13     9323.76     9111.52    295.03 o 
   4  -5  13     1991.20     2100.54    133.82 o 
   5  -5  13     1482.53     1423.60     90.18 o 
  -6  -4  13      846.01      905.33    112.90 o 
  -5  -4  13     6961.79     6881.00    270.38 o 
  -4  -4  13     3151.28     2972.14    281.48 o 
  -3  -4  13     4463.85     4419.22    139.35 o 
  -2  -4  13     8587.11     8482.01    201.84 o 
  -1  -4  13       23.55        4.38     19.23 o 
   0  -4  13     7543.72     7373.82    241.46 o 
   1  -4  13     2664.66     2698.42    134.70 o 
   2  -4  13     2613.80     2744.28    137.45 o 
   3  -4  13      191.05      248.99     43.75 o 
   4  -4  13     1623.27     1408.64     74.43 o 
   5  -4  13     2936.45     3163.66    132.00 o 
  -6  -3  13       62.64       38.26     27.43 o 
  -5  -3  13      484.79      536.61     56.05 o 
  -4  -3  13        6.14       -9.97     17.32 o 
  -3  -3  13     9265.06     9044.96    206.70 o 
  -2  -3  13     2665.99     2696.46    101.21 o 
  -1  -3  13     2084.26     1976.35    112.16 o 
   0  -3  13     5037.52     4859.56    181.20 o 
   1  -3  13      703.28      726.13     54.21 o 
   2  -3  13     8583.72     8459.50    180.09 o 
   3  -3  13     2570.01     2663.78     94.89 o 
   4  -3  13     1653.33     1754.17     95.61 o 
   5  -3  13     1337.95     1285.86    118.74 o 
  -6  -2  13     5370.14     5606.93    161.53 o 
  -5  -2  13     5974.73     5733.35    158.65 o 
  -4  -2  13      182.34      148.76     69.90 o 
  -3  -2  13     2208.99     2102.91     86.46 o 
  -2  -2  13      320.80      280.18     37.63 o 
  -1  -2  13     5073.22     5013.21    182.14 o 
   0  -2  13     4848.99     4740.25    115.00 o 
   1  -2  13     2127.91     2139.69     75.62 o 
   2  -2  13     3616.03     3556.23    120.51 o 
   3  -2  13      198.31      194.20     32.10 o 
   4  -2  13     6240.47     6100.98    205.36 o 
   5  -2  13     4798.18     4687.19    222.01 o 
   6  -2  13     1648.72     1745.55    143.69 o 
  -7  -1  13      465.54      533.90     58.06 o 
  -6  -1  13      885.60      830.37     62.99 o 
  -5  -1  13      337.32      359.27     79.92 o 
  -4  -1  13     4914.29     4861.57    137.79 o 
  -3  -1  13     2165.66     2329.54    149.51 o 
  -2  -1  13     1325.89     1355.53     65.32 o 
   0  -1  13     1148.14     1082.03     51.74 o 
   1  -1  13    16661.41    16685.68    281.83 o 
   2  -1  13    11762.10    11613.92    220.29 o 
   3  -1  13      352.32      437.03     42.11 o 
   4  -1  13      557.05      588.50     80.78 o 
   5  -1  13      447.49      378.27     77.54 o 
   6  -1  13     2842.85     3147.06    196.18 o 
  -7   0  13      686.52      773.33     92.37 o 
  -6   0  13     3727.28     4130.32    185.03 o 
  -5   0  13       40.67       62.63     27.01 o 
  -4   0  13     1468.13     1494.73     71.16 o 
  -3   0  13      132.89      116.09     29.12 o 
  -2   0  13     6228.95     5985.43    201.14 o 
  -1   0  13     1270.57     1364.49    102.90 o 
   0   0  13     3486.49     3580.78     98.64 o 
   1   0  13    10869.26    11259.07    211.40 o 
   2   0  13        0.57        6.17     15.81 o 
   3   0  13     6471.56     6859.68    250.74 o 
   4   0  13    13400.71    13427.76    408.18 o 
   5   0  13       76.63       90.50     51.66 o 
  -7   1  13     3429.57     3564.61    180.52 o 
  -6   1  13       57.57       73.07     37.96 o 
  -5   1  13     4844.56     4634.16    190.04 o 
  -4   1  13    11055.27    10619.49    304.61 o 
  -3   1  13      180.43      146.68     39.29 o 
  -2   1  13     2408.09     2575.41    122.67 o 
  -1   1  13     2419.91     2449.95    115.70 o 
   0   1  13     2501.36     2416.46     81.46 o 
   1   1  13     2920.14     2923.70     99.47 o 
   2   1  13     1045.34     1129.75     90.45 o 
   3   1  13     4641.88     4412.93    196.62 o 
   4   1  13        7.31       10.07     31.23 o 
   5   1  13     6537.64     6663.20    284.18 o 
  -7   2  13     1938.67     1710.34    124.29 o 
  -6   2  13      117.30      162.45     47.39 o 
  -5   2  13     2004.40     1839.64    117.37 o 
  -4   2  13       51.01       39.73     26.57 o 
  -3   2  13     8845.36     9143.39    269.01 o 
  -2   2  13     7325.04     7223.29    315.49 o 
  -1   2  13      227.16      186.02     30.31 o 
   0   2  13    10028.37    10436.21    202.28 o 
   1   2  13       78.53      125.69     25.40 o 
   2   2  13      292.63      349.15     65.12 o 
   3   2  13     1912.85     1822.70    125.81 o 
   4   2  13       58.34       14.88     34.67 o 
   5   2  13      879.73     1075.09    123.31 o 
  -6   3  13     1017.03      905.04     95.61 o 
  -5   3  13     3360.74     3461.49    165.44 o 
  -4   3  13      180.98      171.48     44.79 o 
  -3   3  13     1329.50     1241.81     87.46 o 
  -2   3  13       25.03       17.57     29.17 o 
  -1   3  13     9203.24     9358.29    193.26 o 
   0   3  13     2720.31     2845.37     91.98 o 
   1   3  13     2032.35     1881.23    124.88 o 
   2   3  13     3418.30     3706.58    181.74 o 
   3   3  13      128.01      164.07     51.91 o 
   4   3  13     2338.59     2214.18    154.88 o 
  -6   4  13     2599.51     2668.46    152.57 o 
  -5   4  13      354.37      403.36     68.21 o 
  -4   4  13     5943.13     6098.52    222.70 o 
  -3   4  13     4835.21     4941.82    138.23 o 
  -2   4  13       52.55       51.86     22.47 o 
  -1   4  13     3541.83     3648.20    111.75 o 
   0   4  13        5.80       29.76     40.51 o 
   1   4  13     2329.88     2074.56    139.17 o 
   2   4  13     1863.58     1853.58    137.01 o 
   3   4  13      592.26      570.33     94.24 o 
   4   4  13     1918.65     1585.02    143.05 o 
  -5   5  13       12.33      -11.44     29.96 o 
  -4   5  13     1336.71     1336.49     99.74 o 
  -3   5  13      192.31      129.22     30.67 o 
  -2   5  13     9279.71     9194.20    205.11 o 
  -1   5  13     8055.67     7892.34    181.96 o 
   0   5  13      379.83      325.92     75.58 o 
   1   5  13     4803.96     4914.70    231.24 o 
   2   5  13     1486.43     1641.15    136.03 o 
   3   5  13      558.25      689.46    106.07 o 
  -5   6  13      695.91      734.83     93.99 o 
  -4   6  13     1460.54     1529.15     86.67 o 
  -3   6  13       45.90       57.61     28.35 o 
  -2   6  13     1459.92     1337.13     79.82 o 
  -1   6  13       70.56      114.66     61.58 o 
   0   6  13     3674.24     3773.07    208.70 o 
   1   6  13     3428.73     3499.99    203.01 o 
   2   6  13       43.49        5.60     48.17 o 
  -3   7  13      403.23      479.82     57.56 o 
  -2   7  13     3581.04     3251.21    197.36 o 
  -1   7  13      650.92      679.64    109.80 o 
   0   7  13      343.55      542.88    100.87 o 
  -1  -8  14      881.52     1026.58     85.39 o 
   0  -8  14     1683.13     1643.26    130.18 o 
   1  -8  14     2342.77     2309.44    152.87 o 
  -3  -7  14     1303.82     1527.98    103.00 o 
  -2  -7  14     3528.09     3709.23    143.74 o 
  -1  -7  14       10.24        9.24     24.55 o 
   0  -7  14     3601.19     3497.73    179.39 o 
   1  -7  14      368.64      359.51     69.73 o 
   2  -7  14     1455.22     1642.13    126.20 o 
   3  -7  14     4232.01     4288.00    211.80 o 
  -4  -6  14      630.65      726.85     73.16 o 
  -3  -6  14      369.51      282.01     49.02 o 
  -2  -6  14      206.16      181.25     64.38 o 
  -1  -6  14     3493.76     3206.47    389.81 o 
   0  -6  14     1284.32     1145.02    102.14 o 
   1  -6  14        9.87       30.84     30.94 o 
   2  -6  14     2840.61     2834.49    158.37 o 
   3  -6  14      377.43      362.31     71.60 o 
   4  -6  14     3964.02     4281.28    209.10 o 
  -5  -5  14      279.46      346.01     81.17 o 
  -4  -5  14     2282.10     2360.90    133.57 o 
  -3  -5  14     4283.77     4282.88    145.82 o 
  -2  -5  14       10.64       38.16     29.61 o 
  -1  -5  14     5208.93     5198.67    155.37 o 
   0  -5  14     2000.12     1939.72    120.75 o 
   1  -5  14     1151.54     1027.46     94.87 o 
   2  -5  14     7694.36     7439.43    259.87 o 
   3  -5  14       78.70       74.05     39.24 o 
   4  -5  14      603.70      584.73     58.07 o 
  -5  -4  14       59.65       62.51     32.93 o 
  -4  -4  14     2342.61     2352.23    105.16 o 
  -3  -4  14     3601.09     3341.64    121.96 o 
  -2  -4  14     5755.52     5880.58    232.05 o 
  -1  -4  14     4757.77     4793.26    195.69 o 
   0  -4  14     1102.46     1103.23     93.16 o 
   1  -4  14      797.57      945.50     86.04 o 
   2  -4  14     4162.87     4196.13    195.42 o 
   3  -4  14       40.47       59.19     24.31 o 
   4  -4  14     9185.96     8982.18    282.68 o 
   5  -4  14      626.01      573.32     60.12 o 
  -6  -3  14     1583.11     1529.26     92.63 o 
  -5  -3  14      475.20      533.15    151.40 o 
  -4  -3  14     6446.54     6184.40    317.30 o 
  -3  -3  14     3235.46     3102.06    113.87 o 
  -2  -3  14     1426.25     1435.72    129.22 o 
  -1  -3  14     2621.58     2560.57    132.24 o 
   0  -3  14       69.81      142.95     40.76 o 
   1  -3  14     6222.75     5978.65    157.93 o 
   2  -3  14        8.60       -4.20     15.74 o 
   3  -3  14     2743.77     2683.23     97.64 o 
   4  -3  14     1238.20     1178.85    128.86 o 
   5  -3  14     2844.97     2509.41    159.01 o 
  -6  -2  14      229.46      217.59     93.45 o 
  -5  -2  14      616.31      603.57     57.88 o 
  -4  -2  14     1955.19     1927.15    165.44 o 
  -3  -2  14     5986.40     6058.43    250.64 o 
  -2  -2  14    11601.93    11149.27    231.25 o 
  -1  -2  14      891.23      861.97     78.87 o 
   0  -2  14     2528.79     2382.91    121.34 o 
   1  -2  14     3477.35     3385.41    100.73 o 
   2  -2  14      126.67      102.58     24.64 o 
   3  -2  14     3766.89     3620.24    113.00 o 
   4  -2  14       13.28        9.87     28.09 o 
   5  -2  14      942.77      833.78    104.06 o 
  -6  -1  14       20.50       20.22     24.60 o 
  -5  -1  14     2860.81     2935.47    110.33 o 
  -4  -1  14      644.79      681.94    113.63 o 
  -3  -1  14     1315.53     1278.24    122.30 o 
  -2  -1  14      661.72      638.34     69.68 o 
  -1  -1  14     1867.18     1811.11    104.50 o 
   0  -1  14    14208.56    14597.13    255.18 o 
   1  -1  14     1222.67     1292.73     61.68 o 
   2  -1  14     5052.69     4969.94    130.22 o 
   3  -1  14     3099.28     3123.75    103.40 o 
   4  -1  14      689.75      685.68     91.54 o 
   5  -1  14     4376.10     4399.77    222.40 o 
  -6   0  14      724.80      783.15     91.19 o 
  -5   0  14     6263.07     6431.37    235.81 o 
  -4   0  14       17.34       -0.49     19.70 o 
  -3   0  14     7651.31     7897.53    193.53 o 
  -2   0  14      723.88      734.44     73.02 o 
  -1   0  14      831.41      832.51     73.22 o 
   0   0  14      396.86      437.53     39.99 o 
   1   0  14     2373.27     2485.26     85.11 o 
   2   0  14    18106.10    17822.89    503.20 o 
   3   0  14      183.91      249.86     57.50 o 
   4   0  14     6927.06     6956.22    273.87 o 
   5   0  14     2381.89     2503.37    168.73 o 
  -6   1  14     3325.47     3165.13    166.28 o 
  -5   1  14      214.70      187.00     48.91 o 
  -4   1  14     3792.28     3774.54    166.08 o 
  -3   1  14     5218.81     5549.95    204.63 o 
  -2   1  14     1132.99     1238.82     87.46 o 
  -1   1  14    12227.67    12076.74    234.48 o 
   0   1  14     4765.64     4958.86    126.32 o 
   1   1  14     1731.26     1738.79     71.23 o 
   2   1  14     1323.37     1516.27    106.76 o 
   3   1  14       64.44       91.68     43.51 o 
   4   1  14     2547.20     2434.22    156.99 o 
   5   1  14      408.76      448.84     91.78 o 
  -6   2  14     1242.63     1262.68    111.91 o 
  -5   2  14      257.68      245.58     53.77 o 
  -4   2  14     5963.89     5680.52    212.19 o 
  -3   2  14      587.08      562.03     67.82 o 
  -2   2  14     1186.48     1317.24     89.13 o 
  -1   2  14     2179.53     2313.01     88.96 o 
   0   2  14      132.58      149.09     28.26 o 
   1   2  14     5551.11     5862.07    222.90 o 
   2   2  14     1553.75     1522.36    113.83 o 
   3   2  14     2121.96     2297.21    147.07 o 
   4   2  14     2545.36     2289.46    156.60 o 
  -6   3  14     1232.40     1269.02    115.40 o 
  -5   3  14     1129.31     1138.64    103.76 o 
  -4   3  14     3817.00     3690.96    168.14 o 
  -3   3  14       72.82       72.73     32.21 o 
  -2   3  14     2327.74     2421.89     90.72 o 
  -1   3  14     4130.74     4307.71    170.70 o 
   0   3  14      906.45      901.62     54.84 o 
   1   3  14      603.19      697.27     86.48 o 
   2   3  14     1154.02     1284.58    116.24 o 
   3   3  14     5228.49     4985.61    230.75 o 
   4   3  14      170.95      192.20     65.16 o 
  -6   4  14       39.10       55.83     38.89 o 
  -5   4  14     3702.31     3884.74    184.10 o 
  -4   4  14      391.29      311.93     59.62 o 
  -3   4  14     2804.80     2687.02    136.47 o 
  -2   4  14     2554.61     2786.01    101.04 o 
  -1   4  14       70.50       93.25     27.80 o 
   0   4  14     6670.36     6649.94    260.51 o 
   1   4  14     5848.47     5718.68    246.07 o 
   2   4  14       18.00       11.39     39.48 o 
   3   4  14     2061.74     1980.87    151.89 o 
  -5   5  14      822.34      855.73     96.35 o 
  -4   5  14       24.98       31.18     32.56 o 
  -3   5  14      460.74      583.02     77.44 o 
  -2   5  14     1005.56     1029.46     68.58 o 
  -1   5  14     1003.95     1089.38    114.81 o 
   0   5  14     1807.43     2164.18    153.26 o 
   1   5  14      215.62      170.06     63.00 o 
   2   5  14     8404.35     9045.27    346.06 o 
  -4   6  14        4.08        4.32     33.39 o 
  -3   6  14     2057.21     2198.96    264.54 o 
  -2   6  14      499.57      533.79     92.17 o 
  -1   6  14     1039.43     1217.06    127.33 o 
   0   6  14      515.55      583.88    100.52 o 
   1   6  14      401.94      361.47     88.34 o 
  -2  -7  15       25.79       54.44     31.56 o 
  -1  -7  15     1230.39     1079.81    110.24 o 
   0  -7  15      111.56      135.88     46.06 o 
   1  -7  15     4861.25     5003.15    225.89 o 
   2  -7  15     1175.32     1148.95    116.38 o 
  -4  -6  15     2001.50     1965.43    107.25 o 
  -3  -6  15       73.86       69.58     34.28 o 
  -2  -6  15     1851.34     1947.92    100.78 o 
  -1  -6  15     6865.08     6907.85    260.12 o 
   0  -6  15      434.16      387.89     70.86 o 
   1  -6  15     1250.70     1282.77    113.04 o 
   2  -6  15       18.34      -23.77     27.79 o 
   3  -6  15     2926.09     3022.03    170.89 o 
  -4  -5  15     1044.27     1157.96     84.78 o 
  -3  -5  15       37.73       41.88     27.99 o 
  -2  -5  15     3168.45     3072.74    121.93 o 
  -1  -5  15       20.39       46.60     33.54 o 
   0  -5  15     6108.39     5425.51    217.35 o 
   1  -5  15     8058.28     7937.57    272.30 o 
   2  -5  15        7.15       44.64     37.08 o 
   3  -5  15     4316.58     4203.40    134.20 o 
   4  -5  15      791.68      733.04     65.24 o 
  -5  -4  15     4163.93     4212.44    152.08 o 
  -4  -4  15      357.39      357.79     51.66 o 
  -3  -4  15     1300.76     1297.22     79.90 o 
  -2  -4  15     3924.37     4029.11    168.73 o 
  -1  -4  15       15.40       24.06     26.52 o 
   0  -4  15     1057.71      991.86     91.09 o 
   1  -4  15       79.05      118.25     39.38 o 
   2  -4  15     8704.77     8597.82    228.22 o 
   3  -4  15     4339.51     4107.16    128.98 o 
   4  -4  15      211.70      276.32     65.39 o 
  -6  -3  15     3246.59     3098.02    151.05 o 
  -5  -3  15     1196.37     1177.59    121.34 o 
  -4  -3  15       47.65       20.80     22.65 o 
  -3  -3  15     8005.07     7702.83    195.87 o 
  -2  -3  15     1422.35     1444.23     86.11 o 
  -1  -3  15     4663.68     4609.60    187.69 o 
   0  -3  15     6839.90     6618.66    231.88 o 
   1  -3  15      284.03      243.91     51.37 o 
   2  -3  15      202.71      198.24     37.91 o 
   3  -3  15      102.47      106.69     41.74 o 
   4  -3  15     1654.13     1692.82     83.93 o 
   5  -3  15      566.85      649.09     96.84 o 
  -6  -2  15     1539.05     1630.56     90.12 o 
  -5  -2  15       76.76       56.09     36.81 o 
  -4  -2  15     2456.72     2384.03    102.20 o 
  -3  -2  15     3426.07     3488.70    120.35 o 
  -2  -2  15      847.64      797.54     80.83 o 
  -1  -2  15     5040.06     4773.33    186.85 o 
   0  -2  15      988.86      956.21     83.48 o 
   1  -2  15    13023.27    12946.48    243.44 o 
   2  -2  15     7477.02     7770.06    199.03 o 
   3  -2  15       53.28       48.74     22.80 o 
   4  -2  15     3143.26     2878.88    165.93 o 
   5  -2  15      509.26      447.51     84.46 o 
  -6  -1  15     5208.58     5425.69    230.70 o 
  -5  -1  15     1053.87     1115.20    124.85 o 
  -4  -1  15     4700.92     4500.56    139.28 o 
  -3  -1  15     2153.73     2085.03     89.19 o 
  -2  -1  15     2503.76     2641.55    133.87 o 
  -1  -1  15     2875.00     2782.00    133.87 o 
   0  -1  15     1650.17     1500.80     97.33 o 
   1  -1  15     2966.93     2836.69     93.75 o 
   2  -1  15       28.08       21.40     20.48 o 
   3  -1  15    10430.98    10300.49    327.39 o 
   4  -1  15     5504.35     5206.84    231.24 o 
   5  -1  15       27.51        9.28     39.48 o 
  -6   0  15      281.16      163.43     50.97 o 
  -5   0  15     1732.21     1557.62    113.44 o 
  -4   0  15     5613.92     5698.01    155.02 o 
  -3   0  15        6.85      -11.88     20.18 o 
  -2   0  15     3918.57     3963.26    167.40 o 
  -1   0  15     1876.89     1869.94    107.54 o 
   0   0  15     6364.12     6296.28    447.17 o 
   1   0  15     7462.70     7357.80    165.69 o 
   2   0  15      523.29      504.25     46.06 o 
   3   0  15     1062.82     1109.57    104.01 o 
   4   0  15       22.01        6.24     35.11 o 
   5   0  15     1117.03     1088.60    123.60 o 
  -6   1  15      222.29      289.34     66.59 o 
  -5   1  15      870.64      931.21     96.25 o 
  -4   1  15     1325.65     1240.19     96.15 o 
  -3   1  15     1954.91     1989.12    119.23 o 
  -2   1  15     7812.20     7944.30    251.62 o 
  -1   1  15      120.54      100.77     34.08 o 
   0   1  15     5369.69     5564.13    163.82 o 
   1   1  15     3004.64     3058.88    106.71 o 
   2   1  15     5116.01     5304.07    213.86 o 
   3   1  15    11129.91    10296.07    340.95 o 
   4   1  15     1096.34     1157.59    118.84 o 
  -6   2  15     2634.71     2590.78    156.36 o 
  -5   2  15     6283.97     6226.94    239.79 o 
  -4   2  15      979.43      828.28     87.70 o 
  -3   2  15     2309.10     2273.89    125.03 o 
  -2   2  15     6706.09     7099.96    234.04 o 
  -1   2  15       24.03       21.34     20.37 o 
   0   2  15     4773.54     4851.87    130.04 o 
   1   2  15        7.82       -1.47     26.81 o 
   2   2  15     1928.67     2064.15    135.39 o 
   3   2  15       70.23       31.97     40.86 o 
   4   2  15     3002.16     3138.32    187.05 o 
  -6   3  15      161.51      139.95     48.17 o 
  -5   3  15      275.14      184.74     51.41 o 
  -4   3  15      968.63      980.61     96.00 o 
  -3   3  15     4757.28     4783.25    190.24 o 
  -2   3  15      318.94      341.98     56.03 o 
  -1   3  15     2829.48     2877.83    100.92 o 
   0   3  15     9946.79    10283.55    334.17 o 
   1   3  15        9.09       -2.06     36.14 o 
   2   3  15     5414.63     5275.59    233.90 o 
   3   3  15      821.54      719.51    100.37 o 
  -5   4  15     1718.55     1590.13    118.54 o 
  -4   4  15       70.61      110.49     42.58 o 
  -3   4  15       70.72       64.13     36.58 o 
  -2   4  15      739.95      809.38     61.58 o 
  -1   4  15     5152.51     5344.73    147.49 o 
   0   4  15       88.90      133.67     50.97 o 
   1   4  15     4558.07     5000.54    233.11 o 
   2   4  15     5058.94     4700.60    228.98 o 
   3   4  15      561.54      657.93    107.69 o 
  -4   5  15     4132.94     4141.76    189.90 o 
  -3   5  15     2209.20     2284.45    131.95 o 
  -2   5  15       17.99       21.98     24.17 o 
  -1   5  15      761.50      745.88    101.01 o 
   0   5  15      264.49      218.53     66.10 o 
   1   5  15     1842.43     1933.92    150.02 o 
   2   5  15      101.68      162.74     66.25 o 
  -3   6  15      637.46      641.22     63.41 o 
  -2   6  15     5607.95     5587.03    261.59 o 
  -1   6  15      869.79     1103.18    128.51 o 
   0   6  15     1059.32     1127.49    131.26 o 
  -1  -7  16       53.24       48.96     42.04 o 
   0  -7  16     4680.89     4845.86    223.53 o 
   1  -7  16      993.31     1009.19    112.06 o 
  -3  -6  16     5214.67     5173.53    295.45 o 
  -2  -6  16     1482.64     1358.19    166.23 o 
  -1  -6  16     1333.06     1192.61    114.37 o 
   0  -6  16     3661.40     3259.12    174.28 o 
   1  -6  16       92.06       71.65     40.02 o 
   2  -6  16     4980.27     4948.34    223.83 o 
   3  -6  16     2892.36     2837.49    168.53 o 
  -4  -5  16       10.08       46.02     32.08 o 
  -3  -5  16     1415.07     1297.72     88.91 o 
  -2  -5  16       11.16        8.84     23.96 o 
  -1  -5  16     3797.59     3769.29    184.64 o 
   0  -5  16      869.48      816.89     92.96 o 
   1  -5  16     1454.17     1328.78    112.90 o 
   2  -5  16     1590.28     1519.81    115.16 o 
   3  -5  16     1180.27     1084.52    106.37 o 
  -5  -4  16       10.61       13.00     28.04 o 
  -4  -4  16     3960.69     3961.40    144.74 o 
  -3  -4  16     2775.63     2866.79    118.69 o 
  -2  -4  16     3111.00     3075.78    155.20 o 
  -1  -4  16     6097.38     5625.92    222.40 o 
   0  -4  16      210.22      129.40     45.91 o 
   1  -4  16     5158.43     5191.42    209.69 o 
   2  -4  16     3173.80     2918.71    154.05 o 
   3  -4  16       18.48       -6.37     19.91 o 
   4  -4  16      329.69      326.84     48.78 o 
  -5  -3  16      898.91      875.35     75.38 o 
  -4  -3  16     1326.08     1394.81     86.89 o 
  -3  -3  16      286.38      292.71     45.27 o 
  -2  -3  16     9579.29    10115.16    315.36 o 
  -1  -3  16     3406.02     3413.22    162.20 o 
   0  -3  16     1651.78     1627.84    109.66 o 
   1  -3  16     9453.89     8982.07    284.23 o 
   2  -3  16       70.03       65.87     36.95 o 
   3  -3  16     4827.33     4857.73    142.75 o 
   4  -3  16     3739.99     3551.40    186.75 o 
  -6  -2  16       16.90       11.85     27.61 o 
  -5  -2  16     2654.54     2727.77    114.37 o 
  -4  -2  16     5326.35     5094.44    157.13 o 
  -3  -2  16       16.90       46.01     26.39 o 
  -2  -2  16     2265.48     2205.39    129.05 o 
  -1  -2  16       13.91       44.29     30.00 o 
   0  -2  16     3393.14     3486.29    157.78 o 
   1  -2  16      724.73      802.60     80.24 o 
   2  -2  16     1848.59     1686.06     86.92 o 
   3  -2  16     3561.46     3485.46    116.94 o 
   4  -2  16      147.78      166.03     55.98 o 
  -6  -1  16      113.20      162.89     53.33 o 
  -5  -1  16     1725.61     1754.33     90.46 o 
  -4  -1  16       31.85        8.99     22.04 o 
  -3  -1  16     5552.25     5659.78    157.64 o 
  -2  -1  16     3537.62     3311.96    156.06 o 
  -1  -1  16      530.66      551.37     70.27 o 
   0  -1  16     5311.23     5299.21    196.43 o 
   1  -1  16     1056.99     1124.83     61.40 o 
   2  -1  16      817.95      832.91     91.51 o 
   3  -1  16     1703.97     1706.66    125.66 o 
   4  -1  16      325.14      356.02     77.93 o 
  -6   0  16      472.61      481.15     80.98 o 
  -5   0  16     2296.31     2314.21    141.87 o 
  -4   0  16        2.58       40.02     31.62 o 
  -3   0  16     2058.79     2052.07    124.93 o 
  -2   0  16      271.06      241.56     51.17 o 
  -1   0  16     6157.32     6263.47    216.95 o 
   0   0  16     3535.86     3528.27    151.20 o 
   1   0  16       74.49       53.72     34.50 o 
   2   0  16     4574.15     4560.50    195.59 o 
   3   0  16      886.40     1008.90    103.66 o 
   4   0  16     2730.36     2642.04    169.71 o 
  -6   1  16     1645.52     1779.04    130.82 o 
  -5   1  16      473.00      465.34     77.20 o 
  -4   1  16     2277.30     2320.44    137.25 o 
  -3   1  16     3545.82     3507.01    165.88 o 
  -2   1  16     1197.74     1166.33     89.62 o 
  -1   1  16     1718.04     1756.40    106.91 o 
   0   1  16      484.71      437.76     67.45 o 
   1   1  16     5112.78     5329.23    140.41 o 
   2   1  16     1932.63     1876.62    126.25 o 
   3   1  16     1982.85     1994.08    141.33 o 
   4   1  16     2941.89     3191.55    188.23 o 
  -6   2  16      823.71      880.53    104.20 o 
  -5   2  16      225.59      151.69     47.73 o 
  -4   2  16     4524.88     4749.21    202.37 o 
  -3   2  16      378.29      306.52     56.62 o 
  -2   2  16     8506.33     9036.88    280.06 o 
  -1   2  16     8665.90     8682.81    265.57 o 
   0   2  16     1220.09     1203.96     65.80 o 
   1   2  16     1989.10     2033.76    133.13 o 
   2   2  16     1180.91     1241.32    114.22 o 
   3   2  16      814.08      959.06    111.28 o 
  -5   3  16      392.97      408.91     74.20 o 
  -4   3  16      837.45      948.79     98.21 o 
  -3   3  16        2.42        8.84     25.49 o 
  -2   3  16     4428.91     4337.36    179.29 o 
  -1   3  16     1042.63     1070.23    138.19 o 
   0   3  16     5602.02     5615.16    236.50 o 
   1   3  16     7837.26     7820.40    290.66 o 
   2   3  16       20.68       -0.29     34.52 o 
   3   3  16     1420.32     1271.96    126.60 o 
  -5   4  16     2298.37     2323.98    148.60 o 
  -4   4  16     3231.77     3212.61    167.11 o 
  -3   4  16      965.30      964.90     95.27 o 
  -2   4  16     1352.73     1388.74    100.77 o 
  -1   4  16       88.66       59.75     27.83 o 
   0   4  16      505.86      505.60     86.72 o 
   1   4  16       29.15       20.38     43.26 o 
   2   4  16     3230.11     3048.16    188.77 o 
  -4   5  16        4.27       -3.39     33.54 o 
  -3   5  16     2534.00     2523.20    141.77 o 
  -2   5  16     1753.32     1813.92     90.98 o 
  -1   5  16     2143.79     2572.80    171.48 o 
   0   5  16     5066.96     5070.23    246.22 o 
   1   5  16      152.97      177.08     66.34 o 
  -2  -6  17     1108.10     1253.15     91.15 o 
  -1  -6  17      559.27      605.93     91.09 o 
   0  -6  17     1868.64     1699.39    130.48 o 
   1  -6  17     2460.67     2506.46    156.80 o 
   2  -6  17      293.84      341.05     72.33 o 
  -3  -5  17     2381.48     2484.29    190.98 o 
  -2  -5  17     7702.61     7590.14    209.64 o 
  -1  -5  17     1692.29     1719.28    125.47 o 
   0  -5  17      559.21      510.56     79.36 o 
   1  -5  17      503.84      539.78     81.12 o 
   2  -5  17      107.44      132.98     50.09 o 
   3  -5  17     1000.51      985.52    106.12 o 
  -4  -4  17       48.77      -13.70     23.26 o 
  -3  -4  17     1656.18     1696.28    158.69 o 
  -2  -4  17      536.93      613.05     84.46 o 
  -1  -4  17     5323.99     5515.13    224.07 o 
   0  -4  17    12106.31    11277.32    347.38 o 
   1  -4  17      961.81     1055.26     99.74 o 
   2  -4  17     2084.21     2041.57    131.75 o 
   3  -4  17     5441.24     5358.50    157.46 o 
  -5  -3  17     2246.76     2239.47    238.88 o 
  -4  -3  17       77.62      108.33     45.20 o 
  -3  -3  17     3732.24     3721.79    133.95 o 
  -2  -3  17     2930.82     2844.76    153.51 o 
  -1  -3  17     1037.18     1123.42    100.82 o 
   0  -3  17      113.00      102.73     39.78 o 
   1  -3  17     3935.38     3575.27    170.55 o 
   2  -3  17     5978.44     5711.51    220.39 o 
   3  -3  17      643.26      653.43     59.58 o 
   4  -3  17     2210.31     1970.75    142.61 o 
  -5  -2  17      346.12      315.82     51.01 o 
  -4  -2  17     1757.71     1693.59     91.19 o 
  -3  -2  17     3870.86     3775.15    130.56 o 
  -2  -2  17       58.07       82.55     34.77 o 
  -1  -2  17     3462.32     3265.16    158.22 o 
   0  -2  17     5912.28     6052.12    223.24 o 
   1  -2  17      234.11      230.02     52.59 o 
   2  -2  17     1457.79     1324.03     71.13 o 
   3  -2  17       73.65       50.43     28.60 o 
   4  -2  17     3947.06     4278.23    213.76 o 
  -5  -1  17        0.97       -1.16     24.81 o 
  -4  -1  17     1212.98     1406.68     85.07 o 
  -3  -1  17     1425.91     1472.56    111.23 o 
  -2  -1  17     1890.39     1633.54    110.59 o 
  -1  -1  17     3162.24     3143.13    152.13 o 
   0  -1  17      583.77      527.46     69.00 o 
   1  -1  17     8297.72     8707.37    271.90 o 
   2  -1  17     3370.68     3390.81    113.81 o 
   3  -1  17     1112.41     1233.32    113.14 o 
   4  -1  17     2768.86     3001.85    180.37 o 
  -5   0  17      505.74      476.24     81.03 o 
  -4   0  17     4166.36     4625.17    206.69 o 
  -3   0  17        4.97      -21.85     24.11 o 
  -2   0  17      796.92      795.63     85.69 o 
  -1   0  17      615.20      556.58     71.20 o 
   0   0  17      144.01      197.26     46.41 o 
   1   0  17      104.57      149.50     31.54 o 
   2   0  17      758.51      730.86     86.72 o 
   3   0  17     8129.95     7838.23    293.85 o 
   4   0  17      493.70      544.40     93.55 o 
  -5   1  17     2267.68     2402.21    150.17 o 
  -4   1  17     1979.99     2086.84    132.78 o 
  -3   1  17     1430.67     1429.25    109.12 o 
  -2   1  17     4118.06     4317.12    183.17 o 
  -1   1  17      201.69      236.35     52.54 o 
   0   1  17     4799.80     5089.82    193.43 o 
   1   1  17     4016.95     4142.11    187.74 o 
   2   1  17       11.73       -2.26     33.98 o 
   3   1  17     2553.18     2330.12    154.64 o 
  -5   2  17     1347.74     1405.58    123.99 o 
  -4   2  17     1465.06     1577.70    116.63 o 
  -3   2  17     3897.03     3962.72    178.75 o 
  -2   2  17     1074.87     1059.09     94.33 o 
  -1   2  17     4224.52     4617.61    186.21 o 
   0   2  17     4958.59     4899.27    139.10 o 
   1   2  17        0.86       86.77     39.48 o 
   2   2  17    10392.71     9994.11    342.03 o 
   3   2  17     4487.08     4576.90    227.36 o 
  -5   3  17     4247.07     4140.29    204.04 o 
  -4   3  17      372.05      319.69     64.53 o 
  -3   3  17     4603.55     4895.75    204.28 o 
  -2   3  17        9.04       27.89     29.22 o 
  -1   3  17     1157.48     1131.67     93.45 o 
   0   3  17      481.11      593.41     89.47 o 
   1   3  17       74.12       77.24     46.26 o 
   2   3  17     1385.04     1642.77    137.50 o 
  -4   4  17     2718.16     2846.62    162.00 o 
  -3   4  17     2522.54     2706.77    151.20 o 
  -2   4  17      544.77      556.87     76.21 o 
  -1   4  17     2982.40     3209.86    186.90 o 
   0   4  17      758.66      852.30    108.18 o 
   1   4  17     2866.48     3084.25    188.86 o 
  -3   5  17       44.34       70.62     42.38 o 
  -1   5  17     1227.94     1317.58    134.36 o 
   0   5  17     1221.74     1395.47    137.65 o 
  -1  -6  18      595.62      633.72     94.29 o 
   0  -6  18     4240.81     3846.53    200.75 o 
  -3  -5  18     2416.44     2524.08    120.89 o 
  -2  -5  18      150.52       96.94     46.31 o 
  -1  -5  18     5104.89     5006.68    224.96 o 
   0  -5  18     1547.02     1555.75    122.96 o 
   1  -5  18     4784.54     4834.51    219.61 o 
   2  -5  18     4854.91     5076.46    226.48 o 
  -4  -4  18      545.95      529.31     78.03 o 
  -3  -4  18       73.34       95.16     34.99 o 
  -2  -4  18      546.54      554.02     84.17 o 
  -1  -4  18     1030.74     1045.58    103.57 o 
   0  -4  18       65.37       47.34     35.55 o 
   1  -4  18     3403.80     3307.69    173.64 o 
   2  -4  18      639.35      574.79     83.48 o 
  -4  -3  18     3792.84     3867.12    145.90 o 
  -3  -3  18      854.72      879.38     73.13 o 
  -2  -3  18     1419.18     1363.50    107.64 o 
  -1  -3  18     3373.83     3684.87    178.60 o 
   0  -3  18     2296.44     2106.63    131.07 o 
   1  -3  18     4844.39     4523.27    198.29 o 
   2  -3  18      396.74      400.22     70.62 o 
   3  -3  18     2352.43     2667.49    107.95 o 
  -5  -2  18     1407.44     1430.48     93.54 o 
  -4  -2  18      195.04      243.70     45.29 o 
  -3  -2  18     2730.35     2782.05    156.99 o 
  -2  -2  18     7529.31     7146.26    257.66 o 
  -1  -2  18      214.96      266.60     57.70 o 
   0  -2  18     6183.99     6028.15    228.00 o 
   1  -2  18     2026.75     2038.72    124.88 o 
   2  -2  18     1785.25     1809.78    119.38 o 
   3  -2  18     3783.89     3946.61    195.20 o 
  -5  -1  18     5229.44     5297.00    239.35 o 
  -4  -1  18     1008.27     1139.49     96.27 o 
  -3  -1  18     1019.84      845.42     94.83 o 
  -2  -1  18     1391.65     1217.46    104.20 o 
  -1  -1  18      872.25      798.72     84.56 o 
   0  -1  18     2622.03     2500.07    136.27 o 
   1  -1  18       13.96       -2.65     27.60 o 
   2  -1  18     2661.44     2675.22    202.93 o 
   3  -1  18      752.18     1003.10    109.02 o 
  -5   0  18      887.68      893.10    106.07 o 
  -4   0  18      631.54      602.88     89.57 o 
  -3   0  18    10126.36     9969.90    322.98 o 
  -2   0  18     2780.34     2834.15    152.03 o 
  -1   0  18     4479.00     4503.14    189.65 o 
   0   0  18     5565.19     5704.10    212.78 o 
   1   0  18      330.08      301.27     57.01 o 
   2   0  18     3234.83     3282.84    171.48 o 
   3   0  18      263.74      379.74     79.21 o 
  -5   1  18      510.28      526.77     85.25 o 
  -4   1  18      697.96      676.94     90.50 o 
  -3   1  18      241.36      271.95     58.98 o 
  -2   1  18     3121.44     3164.19    158.27 o 
  -1   1  18    10717.01    10791.36    322.24 o 
   0   1  18      377.98      511.74     69.19 o 
   1   1  18     3438.48     3449.21    174.53 o 
   2   1  18     3670.56     3597.81    188.18 o 
   3   1  18      173.08      171.48     63.89 o 
  -5   2  18       24.32       20.23     36.14 o 
  -4   2  18     2098.19     2067.40    137.50 o 
  -3   2  18     1902.00     1845.48    123.01 o 
  -2   2  18       18.39       -6.87     26.62 o 
  -1   2  18      309.82      357.64     64.13 o 
   1   2  18     3205.41     3513.69    187.10 o 
   2   2  18      384.95      327.25     74.00 o 
  -4   3  18     1269.25     1596.31    122.28 o 
  -3   3  18      135.21      155.08     49.06 o 
  -2   3  18     7615.21     7669.94    263.95 o 
  -1   3  18     3717.43     3738.01    167.75 o 
   0   3  18      301.12      342.47     78.42 o 
   1   3  18     2972.65     2769.47    170.65 o 
  -3   4  18     1893.62     1938.20    130.53 o 
  -2   4  18     1146.81     1302.66    109.80 o 
   0   4  18     3806.85     3881.20    210.72 o 
  -2  -5  19      791.65      942.70    109.90 o 
  -1  -5  19       62.84       76.90     42.92 o 
   0  -5  19     2967.33     3332.29    183.86 o 
   1  -5  19     2068.68     2114.00    147.61 o 
  -3  -4  19     2836.91     2636.98    162.25 o 
  -2  -4  19     5540.68     5250.20    230.65 o 
  -1  -4  19       85.17       86.04     41.05 o 
   0  -4  19     2408.56     2308.61    146.63 o 
   1  -4  19       50.33       39.58     38.01 o 
   2  -4  19     1011.07      934.89    103.27 o 
  -4  -3  19      308.40      256.36     50.57 o 
  -3  -3  19     1544.42     1522.06    120.80 o 
  -2  -3  19      454.38      383.23     70.86 o 
  -1  -3  19     5873.16     5419.82    225.35 o 
   0  -3  19     3386.21     3466.94    174.67 o 
   1  -3  19      472.89      450.26     75.87 o 
   2  -3  19     3222.05     3212.71    169.42 o 
  -4  -2  19     3229.56     3229.91    130.47 o 
  -3  -2  19     3711.87     3677.66    187.49 o 
  -2  -2  19      220.54      232.86     58.09 o 
  -1  -2  19     1955.79     1834.48    123.31 o 
   0  -2  19      146.44       27.35     32.41 o 
   1  -2  19     3147.96     3221.06    163.97 o 
   2  -2  19     2578.40     2471.79    143.39 o 
  -4  -1  19     6912.89     6789.50    269.84 o 
  -3  -1  19     1204.01     1183.57    111.18 o 
  -2  -1  19     4921.15     4607.84    203.45 o 
  -1  -1  19     8557.73     8017.32    274.16 o 
   0  -1  19      143.46      153.02     46.70 o 
   1  -1  19     1050.76     1173.95    101.36 o 
  -4   0  19     1255.66     1360.55    123.60 o 
  -3   0  19      402.22      382.20     70.27 o 
  -2   0  19     4731.85     4496.81    201.04 o 
  -1   0  19       26.59       52.94     33.20 o 
   0   0  19     3636.81     3768.75    171.33 o 
   1   0  19     5678.29     5524.81    211.01 o 
   2   0  19      253.98      290.71     69.14 o 
  -4   1  19     2040.75     2129.22    142.07 o 
  -3   1  19       17.63        8.74     32.07 o 
  -2   1  19     3187.90     3229.46    165.78 o 
  -1   1  19      141.46      164.31     48.27 o 
   0   1  19     1627.61     1820.78    117.17 o 
   2   1  19     3052.07     3129.28    179.29 o 
  -4   2  19      134.11      132.34     49.25 o 
  -3   2  19     1557.94     1653.13    120.12 o 
  -2   2  19      686.37      684.94     85.40 o 
  -1   2  19     1548.28     1657.01    115.74 o 
   1   2  19       32.57       31.33     44.44 o 
  -3   3  19     1864.59     1959.46    133.72 o 
  -2   3  19       10.91      -26.17     28.87 o 
  -2  -4  20     1901.46     1946.99    140.45 o 
  -1  -4  20     2187.96     2258.86    148.40 o 
   0  -4  20      443.16      379.84     73.12 o 
  -3  -3  20        1.03       28.04     34.52 o 
  -2  -3  20     1613.64     1818.96    132.15 o 
  -1  -3  20      751.60      852.10     98.12 o 
   0  -3  20     3344.63     3161.05    171.04 o 
   1  -3  20      967.38      996.18    104.30 o 
  -3  -2  20     1143.20     1013.51    108.97 o 
  -2  -2  20     2216.49     2279.68    144.23 o 
  -1  -2  20       37.14       38.89     37.08 o 
   0  -2  20     3164.45     3315.79    170.06 o 
   1  -2  20     1599.71     1590.08    118.54 o 
   2  -2  20      331.23      416.87     74.74 o 
  -3  -1  20     3413.95     3297.18    180.07 o 
  -2  -1  20     2623.62     2612.73    153.85 o 
   1  -1  20       95.79      148.06     49.30 o 
  -3   0  20      752.11      843.16     99.88 o 
  -2   0  20        0.97       25.00     33.59 o 
  -1   0  20     2759.78     2797.91    154.83 o 
   0   0  20      978.62      875.82     91.34 o 
  -3   1  20     3410.46     3774.64    193.63 o 
  -2   1  20      529.06      575.34     84.17 o 
  -1   1  20     2854.71     2666.60    151.94 o 
   0   1  20       50.78       48.86     37.86 o 
  -3   2  20       82.35       66.39     42.18 o 
  -2   2  20     3377.75     3803.07    184.99 o 
  -1   2  20     1709.93     1852.01    125.52 o 
  -2  -2  21      470.57      526.42     86.53 o 
  -1  -2  21     5423.80     5600.92    235.47 o 
   0  -2  21      968.55      977.27    103.22 o 
  -2  -1  21      356.06      284.62     64.82 o 
  -1  -1  21     1171.22     1152.63    108.58 o 
   0  -1  21      414.27      509.09     79.16 o 
  -2   0  21     4553.61     4830.93    218.38 o 
  -1   0  21     2094.22     2163.99    142.07 o 
   0   0  21      474.29      501.09     78.13 o 
                                                 
